# Supplementary material for: The respiratory syncytial virus M2-2 protein is targeted for proteasome degradation and inhibits translation and stress granules assembly
Source: PLoS One. 2023 Jul 25;18(7):e0289100. doi: 10.1371/journal.pone.0289100 (PMC10368288; doi:10.1371/journal.pone.0289100)
Supplement: S1 Table — (XLSX) [file pone.0289100.s010.xlsx]

## Sheet: FLAG-M2-2_experiment 1
Protein IDs	Protein IDs	Majority protein IDs	Peptide counts (all)	Peptide counts (razor+unique)	Peptide counts (unique)	Fasta headers	Number of proteins	Peptides	Razor + unique peptides	Unique peptides	Peptides 34890-A1__1-D,1_01_6548	Peptides 34890-A5__1-D,5_01_6552	Razor + unique peptides 34890-A1__1-D,1_01_6548	Razor + unique peptides 34890-A5__1-D,5_01_6552	Unique peptides 34890-A1__1-D,1_01_6548	Unique peptides 34890-A5__1-D,5_01_6552	Sequence coverage [%]	Unique + razor sequence coverage [%]	Unique sequence coverage [%]	Score	Identification type 34890-A1__1-D,1_01_6548	Identification type 34890-A5__1-D,5_01_6552	Sequence coverage 34890-A1__1-D,1_01_6548 [%]	Sequence coverage 34890-A5__1-D,5_01_6552 [%]	MS/MS count 34890-A1__1-D,1_01_6548	norm-MS/MS count 34890-A1__1-D,1_01_6548	MS/MS count 34890-A5__1-D,5_01_6552	norm-MS/MS count 34890-A5__1-D,5_01_6552	MS/MS count	Only identified by site	Reverse	Potential contaminant
sp|P52732|KIF11_HUMAN	P52732	sp|P52732|KIF11_HUMAN	11	11	11	sp|P52732|KIF11_HUMAN Kinesin-like protein KIF11 OS=Homo sapiens OX=9606 GN=KIF11 PE=1 SV=2	1	11	11	11	0	11	0	11	0	11	9.4	9.4	9.4	323.31		By MS/MS	0	9.4	0	0	34	0.0985507	34
sp|O14744|ANM5_HUMAN	O14744	sp|O14744|ANM5_HUMAN	6	6	6	sp|O14744|ANM5_HUMAN Protein arginine N-methyltransferase 5 OS=Homo sapiens OX=9606 GN=PRMT5 PE=1 SV=4	1	6	6	6	0	6	0	6	0	6	7.4	7.4	7.4	61.846		By MS/MS	0	7.4	0	0	18	0.0521739	18
sp|P05141|ADT2_HUMAN;sp|P12236|ADT3_HUMAN;sp|P12235|ADT1_HUMAN;sp|Q9H0C2|ADT4_HUMAN	P05141	sp|P05141|ADT2_HUMAN;sp|P12236|ADT3_HUMAN;sp|P12235|ADT1_HUMAN;sp|Q9H0C2|ADT4_HUMAN	4;3;3;2	4;3;3;2	4;3;3;2	sp|P05141|ADT2_HUMAN ADP/ATP translocase 2 OS=Homo sapiens OX=9606 GN=SLC25A5 PE=1 SV=7;sp|P12236|ADT3_HUMAN ADP/ATP translocase 3 OS=Homo sapiens OX=9606 GN=SLC25A6 PE=1 SV=4;sp|P12235|ADT1_HUMAN ADP/ATP translocase 1 OS=Homo sapiens OX=9606 GN=SLC25A4 PE	4	4	4	4	0	4	0	4	0	4	12.1	12.1	12.1	45.582		By MS/MS	0	12.1	0	0	12	0.0347826	12
sp|P60709|ACTB_HUMAN;sp|P63261|ACTG_HUMAN;sp|Q9BYX7|ACTBM_HUMAN;sp|P63267|ACTH_HUMAN;sp|P68133|ACTS_HUMAN;sp|P68032|ACTC_HUMAN;sp|P62736|ACTA_HUMAN;sp|Q6S8J3|POTEE_HUMAN;sp|A5A3E0|POTEF_HUMAN;sp|Q562R1|ACTBL_HUMAN;sp|P0CG39|POTEJ_HUMAN;sp|P0CG38|POTEI_HUMAN	P60709	sp|P60709|ACTB_HUMAN;sp|P63261|ACTG_HUMAN;sp|Q9BYX7|ACTBM_HUMAN;sp|P63267|ACTH_HUMAN;sp|P68133|ACTS_HUMAN;sp|P68032|ACTC_HUMAN;sp|P62736|ACTA_HUMAN;sp|Q6S8J3|POTEE_HUMAN;sp|A5A3E0|POTEF_HUMAN	4;3;2;2;2;2;2;2;2;1;1;1	4;3;2;2;2;2;2;2;2;1;1;1	4;3;2;2;2;2;2;2;2;1;1;1	sp|P60709|ACTB_HUMAN Actin, cytoplasmic 1 OS=Homo sapiens OX=9606 GN=ACTB PE=1 SV=1;sp|P63261|ACTG_HUMAN Actin, cytoplasmic 2 OS=Homo sapiens OX=9606 GN=ACTG1 PE=1 SV=1;sp|Q9BYX7|ACTBM_HUMAN Putative beta-actin-like protein 3 OS=Homo sapiens OX=9606 GN=POT	12	4	4	4	0	4	0	4	0	4	15.5	15.5	15.5	323.31		By MS/MS	0	15.5	0	0	12	0.0347826	12
sp|P68371|TBB4B_HUMAN;sp|P07437|TBB5_HUMAN;sp|Q9BVA1|TBB2B_HUMAN;sp|Q13885|TBB2A_HUMAN;sp|P04350|TBB4A_HUMAN;sp|Q3ZCM7|TBB8_HUMAN;sp|A6NNZ2|TBB8B_HUMAN;sp|Q9H4B7|TBB1_HUMAN;CON__ENSEMBL:ENSBTAP00000025008;sp|Q9BUF5|TBB6_HUMAN;sp|Q13509|TBB3_HUMAN	P68371	sp|P68371|TBB4B_HUMAN;sp|P07437|TBB5_HUMAN;sp|Q9BVA1|TBB2B_HUMAN;sp|Q13885|TBB2A_HUMAN;sp|P04350|TBB4A_HUMAN;sp|Q3ZCM7|TBB8_HUMAN;sp|A6NNZ2|TBB8B_HUMAN	5;4;4;4;3;3;3;2;2;1;1	5;4;4;4;3;3;3;2;2;1;1	5;4;4;4;3;3;3;2;2;1;1	sp|P68371|TBB4B_HUMAN Tubulin beta-4B chain OS=Homo sapiens OX=9606 GN=TUBB4B PE=1 SV=1;sp|P07437|TBB5_HUMAN Tubulin beta chain OS=Homo sapiens OX=9606 GN=TUBB PE=1 SV=2;sp|Q9BVA1|TBB2B_HUMAN Tubulin beta-2B chain OS=Homo sapiens OX=9606 GN=TUBB2B PE=1 SV=	11	5	5	5	0	5	0	5	0	5	12.6	12.6	12.6	96.749		By MS/MS	0	12.6	0	0	12	0.0347826	12
sp|P61978|HNRPK_HUMAN	P61978	sp|P61978|HNRPK_HUMAN	2	2	2	sp|P61978|HNRPK_HUMAN Heterogeneous nuclear ribonucleoprotein K OS=Homo sapiens OX=9606 GN=HNRNPK PE=1 SV=1	1	2	2	2	0	2	0	2	0	2	7.8	7.8	7.8	26.527		By MS/MS	0	7.8	0	0	10	0.0289855	10
sp|Q9NXV2|KCTD5_HUMAN	Q9NXV2	sp|Q9NXV2|KCTD5_HUMAN	3	3	3	sp|Q9NXV2|KCTD5_HUMAN BTB/POZ domain-containing protein KCTD5 OS=Homo sapiens OX=9606 GN=KCTD5 PE=1 SV=1	1	3	3	3	0	3	0	3	0	3	17.9	17.9	17.9	19.186		By MS/MS	0	17.9	0	0	9	0.026087	9
sp|P48741|HSP77_HUMAN;sp|P17066|HSP76_HUMAN;sp|P34931|HS71L_HUMAN	P48741	sp|P48741|HSP77_HUMAN;sp|P17066|HSP76_HUMAN;sp|P34931|HS71L_HUMAN	2;2;1	2;2;1	1;1;0	sp|P48741|HSP77_HUMAN Putative heat shock 70 kDa protein 7 OS=Homo sapiens OX=9606 GN=HSPA7 PE=5 SV=2;sp|P17066|HSP76_HUMAN Heat shock 70 kDa protein 6 OS=Homo sapiens OX=9606 GN=HSPA6 PE=1 SV=2;sp|P34931|HS71L_HUMAN Heat shock 70 kDa protein 1-like OS=Hom	3	2	2	1	0	2	0	2	0	1	7.4	7.4	3	12.735		By MS/MS	0	7.4	0	0	8	0.0231884	8
sp|P19338|NUCL_HUMAN	P19338	sp|P19338|NUCL_HUMAN	4	4	4	sp|P19338|NUCL_HUMAN Nucleolin OS=Homo sapiens OX=9606 GN=NCL PE=1 SV=3	1	4	4	4	0	4	0	4	0	4	6.3	6.3	6.3	98.13		By MS/MS	0	6.3	0	0	8	0.0231884	8
sp|P05387|RLA2_HUMAN	P05387	sp|P05387|RLA2_HUMAN	3	3	3	sp|P05387|RLA2_HUMAN 60S acidic ribosomal protein P2 OS=Homo sapiens OX=9606 GN=RPLP2 PE=1 SV=1	1	3	3	3	0	3	0	3	0	3	46.1	46.1	46.1	20.132		By MS/MS	0	46.1	0	0	7	0.0202899	7
sp|P07910|HNRPC_HUMAN;sp|P0DMR1|HNRC4_HUMAN;sp|O60812|HNRC1_HUMAN;sp|B7ZW38|HNRC3_HUMAN;sp|B2RXH8|HNRC2_HUMAN	P07910	sp|P07910|HNRPC_HUMAN	3;1;1;1;1	3;1;1;1;1	3;1;1;1;1	sp|P07910|HNRPC_HUMAN Heterogeneous nuclear ribonucleoproteins C1/C2 OS=Homo sapiens OX=9606 GN=HNRNPC PE=1 SV=4	5	3	3	3	0	3	0	3	0	3	9.5	9.5	9.5	22.239		By MS/MS	0	9.5	0	0	6	0.0173913	6
sp|Q00839|HNRPU_HUMAN	Q00839	sp|Q00839|HNRPU_HUMAN	2	2	2	sp|Q00839|HNRPU_HUMAN Heterogeneous nuclear ribonucleoprotein U OS=Homo sapiens OX=9606 GN=HNRNPU PE=1 SV=6	1	2	2	2	0	2	0	2	0	2	2.8	2.8	2.8	14.375		By MS/MS	0	2.8	0	0	6	0.0173913	6
sp|Q9NY65|TBA8_HUMAN	Q9NY65	sp|Q9NY65|TBA8_HUMAN	1	1	1	sp|Q9NY65|TBA8_HUMAN Tubulin alpha-8 chain OS=Homo sapiens OX=9606 GN=TUBA8 PE=1 SV=1	1	1	1	1	0	1	0	1	0	1	3.3	3.3	3.3	6.2946		By MS/MS	0	3.3	0	0	6	0.0173913	6
sp|P04406|G3P_HUMAN	P04406	sp|P04406|G3P_HUMAN	4	4	4	sp|P04406|G3P_HUMAN Glyceraldehyde-3-phosphate dehydrogenase OS=Homo sapiens OX=9606 GN=GAPDH PE=1 SV=3	1	4	4	4	0	4	0	4	0	4	14.3	14.3	14.3	27.553		By MS/MS	0	14.3	0	0	5	0.0144928	5
sp|P05023|AT1A1_HUMAN;sp|P13637|AT1A3_HUMAN;sp|P50993|AT1A2_HUMAN	P05023	sp|P05023|AT1A1_HUMAN;sp|P13637|AT1A3_HUMAN;sp|P50993|AT1A2_HUMAN	3;2;2	3;2;2	3;2;2	sp|P05023|AT1A1_HUMAN Sodium/potassium-transporting ATPase subunit alpha-1 OS=Homo sapiens OX=9606 GN=ATP1A1 PE=1 SV=1;sp|P13637|AT1A3_HUMAN Sodium/potassium-transporting ATPase subunit alpha-3 OS=Homo sapiens OX=9606 GN=ATP1A3 PE=1 SV=3;sp|P50993|AT1A2_HU	3	3	3	3	0	3	0	3	0	3	4.9	4.9	4.9	170.98		By MS/MS	0	4.9	0	0	5	0.0144928	5
sp|P16403|H12_HUMAN;sp|P16402|H13_HUMAN	P16403	sp|P16403|H12_HUMAN;sp|P16402|H13_HUMAN	2;1	2;1	1;0	sp|P16403|H12_HUMAN Histone H1.2 OS=Homo sapiens OX=9606 GN=H1-2 PE=1 SV=2;sp|P16402|H13_HUMAN Histone H1.3 OS=Homo sapiens OX=9606 GN=H1-3 PE=1 SV=2	2	2	2	1	0	2	0	2	0	1	15.5	15.5	9.4	14.224		By MS/MS	0	15.5	0	0	5	0.0144928	5
sp|P21333|FLNA_HUMAN	P21333	sp|P21333|FLNA_HUMAN	4	4	4	sp|P21333|FLNA_HUMAN Filamin-A OS=Homo sapiens OX=9606 GN=FLNA PE=1 SV=4	1	4	4	4	0	4	0	4	0	4	2.4	2.4	2.4	29.331		By MS/MS	0	2.4	0	0	5	0.0144928	5
sp|P30041|PRDX6_HUMAN	P30041	sp|P30041|PRDX6_HUMAN	2	2	2	sp|P30041|PRDX6_HUMAN Peroxiredoxin-6 OS=Homo sapiens OX=9606 GN=PRDX6 PE=1 SV=3	1	2	2	2	0	2	0	2	0	2	14.7	14.7	14.7	38.031		By MS/MS	0	14.7	0	0	5	0.0144928	5
sp|P51649|SSDH_HUMAN	P51649	sp|P51649|SSDH_HUMAN	2	2	2	sp|P51649|SSDH_HUMAN Succinate-semialdehyde dehydrogenase, mitochondrial OS=Homo sapiens OX=9606 GN=ALDH5A1 PE=1 SV=2	1	2	2	2	0	2	0	2	0	2	5.6	5.6	5.6	50.431		By MS/MS	0	5.6	0	0	5	0.0144928	5
sp|P62805|H4_HUMAN	P62805	sp|P62805|H4_HUMAN	2	2	2	sp|P62805|H4_HUMAN Histone H4 OS=Homo sapiens OX=9606 GN=H4C1 PE=1 SV=2	1	2	2	2	0	2	0	2	0	2	21.4	21.4	21.4	72.163		By MS/MS	0	21.4	0	0	5	0.0144928	5
sp|P02788|TRFL_HUMAN	P02788	sp|P02788|TRFL_HUMAN	2	2	2	sp|P02788|TRFL_HUMAN Lactotransferrin OS=Homo sapiens OX=9606 GN=LTF PE=1 SV=6	1	2	2	2	0	2	0	2	0	2	4.6	4.6	4.6	24.27		By MS/MS	0	4.6	0	0	4	0.0115942	4
sp|P07195|LDHB_HUMAN;sp|Q6ZMR3|LDH6A_HUMAN;sp|P07864|LDHC_HUMAN;sp|P00338|LDHA_HUMAN	P07195	sp|P07195|LDHB_HUMAN	3;1;1;1	3;1;1;1	3;1;1;1	sp|P07195|LDHB_HUMAN L-lactate dehydrogenase B chain OS=Homo sapiens OX=9606 GN=LDHB PE=1 SV=2	4	3	3	3	0	3	0	3	0	3	11.1	11.1	11.1	19.288		By MS/MS	0	11.1	0	0	4	0.0115942	4
sp|P13929|ENOB_HUMAN	P13929	sp|P13929|ENOB_HUMAN	1	1	1	sp|P13929|ENOB_HUMAN Beta-enolase OS=Homo sapiens OX=9606 GN=ENO3 PE=1 SV=5	1	1	1	1	0	1	0	1	0	1	6	6	6	17.165		By MS/MS	0	6	0	0	4	0.0115942	4
sp|P17987|TCPA_HUMAN	P17987	sp|P17987|TCPA_HUMAN	3	3	3	sp|P17987|TCPA_HUMAN T-complex protein 1 subunit alpha OS=Homo sapiens OX=9606 GN=TCP1 PE=1 SV=1	1	3	3	3	0	3	0	3	0	3	5.9	5.9	5.9	61.922		By MS/MS	0	5.9	0	0	4	0.0115942	4
sp|P29401|TKT_HUMAN	P29401	sp|P29401|TKT_HUMAN	1	1	1	sp|P29401|TKT_HUMAN Transketolase OS=Homo sapiens OX=9606 GN=TKT PE=1 SV=3	1	1	1	1	0	1	0	1	0	1	3	3	3	13.241		By MS/MS	0	3	0	0	4	0.0115942	4
sp|P38646|GRP75_HUMAN	P38646	sp|P38646|GRP75_HUMAN	1	1	1	sp|P38646|GRP75_HUMAN Stress-70 protein, mitochondrial OS=Homo sapiens OX=9606 GN=HSPA9 PE=1 SV=2	1	1	1	1	0	1	0	1	0	1	2.8	2.8	2.8	13.931		By MS/MS	0	2.8	0	0	4	0.0115942	4
sp|Q09028|RBBP4_HUMAN	Q09028	sp|Q09028|RBBP4_HUMAN	1	1	1	sp|Q09028|RBBP4_HUMAN Histone-binding protein RBBP4 OS=Homo sapiens OX=9606 GN=RBBP4 PE=1 SV=3	1	1	1	1	0	1	0	1	0	1	3.3	3.3	3.3	7.0513		By MS/MS	0	3.3	0	0	4	0.0115942	4
sp|Q99878|H2A1J_HUMAN;sp|Q96KK5|H2A1H_HUMAN;sp|Q71UI9|H2AV_HUMAN;sp|P0C0S5|H2AZ_HUMAN;sp|Q9BTM1|H2AJ_HUMAN;sp|Q16777|H2A2C_HUMAN;sp|Q93077|H2A1C_HUMAN;sp|Q7L7L0|H2A3_HUMAN;sp|Q6FI13|H2A2A_HUMAN;sp|P20671|H2A1D_HUMAN;sp|P0C0S8|H2A1_HUMAN;sp|P04908|H2A1B_HUMAN;sp|Q96QV6|H2A1A_HUMAN;sp|P16104|H2AX_HUMAN	Q99878	sp|Q99878|H2A1J_HUMAN;sp|Q96KK5|H2A1H_HUMAN;sp|Q71UI9|H2AV_HUMAN;sp|P0C0S5|H2AZ_HUMAN;sp|Q9BTM1|H2AJ_HUMAN;sp|Q16777|H2A2C_HUMAN;sp|Q93077|H2A1C_HUMAN;sp|Q7L7L0|H2A3_HUMAN;sp|Q6FI13|H2A2A_HUMAN;sp|P20671|H2A1D_HUMAN;sp|P0C0S8|H2A1_HUMAN;sp|P04908|H2A1B_HUMAN;sp|Q96QV6|H2A1A_HUMAN;sp|P16104|H2AX_HUMAN	1;1;1;1;1;1;1;1;1;1;1;1;1;1	1;1;1;1;1;1;1;1;1;1;1;1;1;1	1;1;1;1;1;1;1;1;1;1;1;1;1;1	sp|Q99878|H2A1J_HUMAN Histone H2A type 1-J OS=Homo sapiens OX=9606 GN=H2AC14 PE=1 SV=3;sp|Q96KK5|H2A1H_HUMAN Histone H2A type 1-H OS=Homo sapiens OX=9606 GN=H2AC12 PE=1 SV=3;sp|Q71UI9|H2AV_HUMAN Histone H2A.V OS=Homo sapiens OX=9606 GN=H2AZ2 PE=1 SV=3;sp|P	14	1	1	1	0	1	0	1	0	1	5.5	5.5	5.5	11.393		By MS/MS	0	5.5	0	0	3	0.00869565	3
sp|Q8NHW5|RLA0L_HUMAN;sp|P05388|RLA0_HUMAN	Q8NHW5	sp|Q8NHW5|RLA0L_HUMAN;sp|P05388|RLA0_HUMAN	1;1	1;1	1;1	sp|Q8NHW5|RLA0L_HUMAN 60S acidic ribosomal protein P0-like OS=Homo sapiens OX=9606 GN=RPLP0P6 PE=5 SV=1;sp|P05388|RLA0_HUMAN 60S acidic ribosomal protein P0 OS=Homo sapiens OX=9606 GN=RPLP0 PE=1 SV=1	2	1	1	1	0	1	0	1	0	1	6.9	6.9	6.9	9.2366		By MS/MS	0	6.9	0	0	3	0.00869565	3
sp|P06454|PTMA_HUMAN	P06454	sp|P06454|PTMA_HUMAN	2	2	2	sp|P06454|PTMA_HUMAN Prothymosin alpha OS=Homo sapiens OX=9606 GN=PTMA PE=1 SV=2	1	2	2	2	0	2	0	2	0	2	25.2	25.2	25.2	12.111		By MS/MS	0	25.2	0	0	3	0.00869565	3
sp|P14618|KPYM_HUMAN	P14618	sp|P14618|KPYM_HUMAN	2	2	2	sp|P14618|KPYM_HUMAN Pyruvate kinase PKM OS=Homo sapiens OX=9606 GN=PKM PE=1 SV=4	1	2	2	2	0	2	0	2	0	2	7.5	7.5	7.5	14.78		By MS/MS	0	7.5	0	0	3	0.00869565	3
sp|P23528|COF1_HUMAN	P23528	sp|P23528|COF1_HUMAN	1	1	1	sp|P23528|COF1_HUMAN Cofilin-1 OS=Homo sapiens OX=9606 GN=CFL1 PE=1 SV=3	1	1	1	1	0	1	0	1	0	1	7.2	7.2	7.2	6.4206		By MS/MS	0	7.2	0	0	3	0.00869565	3
sp|P31943|HNRH1_HUMAN;sp|P55795|HNRH2_HUMAN;sp|P52597|HNRPF_HUMAN	P31943	sp|P31943|HNRH1_HUMAN;sp|P55795|HNRH2_HUMAN;sp|P52597|HNRPF_HUMAN	2;2;1	2;2;1	2;2;1	sp|P31943|HNRH1_HUMAN Heterogeneous nuclear ribonucleoprotein H OS=Homo sapiens OX=9606 GN=HNRNPH1 PE=1 SV=4;sp|P55795|HNRH2_HUMAN Heterogeneous nuclear ribonucleoprotein H2 OS=Homo sapiens OX=9606 GN=HNRNPH2 PE=1 SV=1;sp|P52597|HNRPF_HUMAN Heterogeneous n	3	2	2	2	0	2	0	2	0	2	5.8	5.8	5.8	12.309		By MS/MS	0	5.8	0	0	3	0.00869565	3
sp|P35579|MYH9_HUMAN	P35579	sp|P35579|MYH9_HUMAN	2	2	2	sp|P35579|MYH9_HUMAN Myosin-9 OS=Homo sapiens OX=9606 GN=MYH9 PE=1 SV=4	1	2	2	2	0	2	0	2	0	2	1.9	1.9	1.9	14.488		By MS/MS	0	1.9	0	0	3	0.00869565	3
sp|P46782|RS5_HUMAN	P46782	sp|P46782|RS5_HUMAN	1	1	1	sp|P46782|RS5_HUMAN 40S ribosomal protein S5 OS=Homo sapiens OX=9606 GN=RPS5 PE=1 SV=4	1	1	1	1	0	1	0	1	0	1	8.3	8.3	8.3	7.1274		By MS/MS	0	8.3	0	0	3	0.00869565	3
sp|P55072|TERA_HUMAN	P55072	sp|P55072|TERA_HUMAN	2	2	2	sp|P55072|TERA_HUMAN Transitional endoplasmic reticulum ATPase OS=Homo sapiens OX=9606 GN=VCP PE=1 SV=4	1	2	2	2	0	2	0	2	0	2	3.8	3.8	3.8	12.701		By MS/MS	0	3.8	0	0	3	0.00869565	3
sp|P62263|RS14_HUMAN	P62263	sp|P62263|RS14_HUMAN	2	2	2	sp|P62263|RS14_HUMAN 40S ribosomal protein S14 OS=Homo sapiens OX=9606 GN=RPS14 PE=1 SV=3	1	2	2	2	0	2	0	2	0	2	9.3	9.3	9.3	11.74		By MS/MS	0	9.3	0	0	3	0.00869565	3
sp|Q13151|ROA0_HUMAN	Q13151	sp|Q13151|ROA0_HUMAN	1	1	1	sp|Q13151|ROA0_HUMAN Heterogeneous nuclear ribonucleoprotein A0 OS=Homo sapiens OX=9606 GN=HNRNPA0 PE=1 SV=1	1	1	1	1	1	1	1	1	1	1	5.2	5.2	5.2	5.8596	By matching	By MS/MS	5.2	5.2	0	0	3	0.00869565	3
sp|Q15274|NADC_HUMAN	Q15274	sp|Q15274|NADC_HUMAN	2	2	2	sp|Q15274|NADC_HUMAN Nicotinate-nucleotide pyrophosphorylase [carboxylating] OS=Homo sapiens OX=9606 GN=QPRT PE=1 SV=3	1	2	2	2	0	2	0	2	0	2	7.1	7.1	7.1	21.908		By MS/MS	0	7.1	0	0	3	0.00869565	3
sp|Q9Y230|RUVB2_HUMAN	Q9Y230	sp|Q9Y230|RUVB2_HUMAN	2	2	2	sp|Q9Y230|RUVB2_HUMAN RuvB-like 2 OS=Homo sapiens OX=9606 GN=RUVBL2 PE=1 SV=3	1	2	2	2	0	2	0	2	0	2	5.2	5.2	5.2	12.14		By MS/MS	0	5.2	0	0	3	0.00869565	3
sp|O43175|SERA_HUMAN	O43175	sp|O43175|SERA_HUMAN	2	2	2	sp|O43175|SERA_HUMAN D-3-phosphoglycerate dehydrogenase OS=Homo sapiens OX=9606 GN=PHGDH PE=1 SV=4	1	2	2	2	0	2	0	2	0	2	3	3	3	11.559		By MS/MS	0	3	0	0	2	0.0057971	2
sp|O75533|SF3B1_HUMAN	O75533	sp|O75533|SF3B1_HUMAN	2	2	2	sp|O75533|SF3B1_HUMAN Splicing factor 3B subunit 1 OS=Homo sapiens OX=9606 GN=SF3B1 PE=1 SV=3	1	2	2	2	0	2	0	2	0	2	2.1	2.1	2.1	11.552		By MS/MS	0	2.1	0	0	2	0.0057971	2
sp|P04075|ALDOA_HUMAN	P04075	sp|P04075|ALDOA_HUMAN	2	2	2	sp|P04075|ALDOA_HUMAN Fructose-bisphosphate aldolase A OS=Homo sapiens OX=9606 GN=ALDOA PE=1 SV=2	1	2	2	2	0	2	0	2	0	2	8	8	8	12.371		By MS/MS	0	8	0	0	2	0.0057971	2
sp|P06733|ENOA_HUMAN	P06733	sp|P06733|ENOA_HUMAN	2	2	2	sp|P06733|ENOA_HUMAN Alpha-enolase OS=Homo sapiens OX=9606 GN=ENO1 PE=1 SV=2	1	2	2	2	0	2	0	2	0	2	7.8	7.8	7.8	22.984		By MS/MS	0	7.8	0	0	2	0.0057971	2
sp|P08238|HS90B_HUMAN;sp|Q58FF7|H90B3_HUMAN;sp|P14625|ENPL_HUMAN	P08238	sp|P08238|HS90B_HUMAN;sp|Q58FF7|H90B3_HUMAN	3;2;1	3;2;1	2;1;1	sp|P08238|HS90B_HUMAN Heat shock protein HSP 90-beta OS=Homo sapiens OX=9606 GN=HSP90AB1 PE=1 SV=4;sp|Q58FF7|H90B3_HUMAN Putative heat shock protein HSP 90-beta-3 OS=Homo sapiens OX=9606 GN=HSP90AB3P PE=5 SV=1	3	3	3	2	0	3	0	3	0	2	5.2	5.2	3.3	18.451		By MS/MS	0	5.2	0	0	2	0.0057971	2
sp|P10412|H14_HUMAN	P10412	sp|P10412|H14_HUMAN	2	1	1	sp|P10412|H14_HUMAN Histone H1.4 OS=Homo sapiens OX=9606 GN=H1-4 PE=1 SV=2	1	2	1	1	0	2	0	1	0	1	15.1	9.1	9.1	8.5284		By MS/MS	0	15.1	0	0	2	0.0057971	2
sp|P13639|EF2_HUMAN	P13639	sp|P13639|EF2_HUMAN	2	2	2	sp|P13639|EF2_HUMAN Elongation factor 2 OS=Homo sapiens OX=9606 GN=EEF2 PE=1 SV=4	1	2	2	2	0	2	0	2	0	2	2.7	2.7	2.7	11.937		By MS/MS	0	2.7	0	0	2	0.0057971	2
sp|P26368|U2AF2_HUMAN	P26368	sp|P26368|U2AF2_HUMAN	1	1	1	sp|P26368|U2AF2_HUMAN Splicing factor U2AF 65 kDa subunit OS=Homo sapiens OX=9606 GN=U2AF2 PE=1 SV=4	1	1	1	1	0	1	0	1	0	1	1.7	1.7	1.7	7.1699		By MS/MS	0	1.7	0	0	2	0.0057971	2
sp|P26641|EF1G_HUMAN	P26641	sp|P26641|EF1G_HUMAN	1	1	1	sp|P26641|EF1G_HUMAN Elongation factor 1-gamma OS=Homo sapiens OX=9606 GN=EEF1G PE=1 SV=3	1	1	1	1	0	1	0	1	0	1	1.8	1.8	1.8	5.7833		By MS/MS	0	1.8	0	0	2	0.0057971	2
sp|P40227|TCPZ_HUMAN	P40227	sp|P40227|TCPZ_HUMAN	1	1	1	sp|P40227|TCPZ_HUMAN T-complex protein 1 subunit zeta OS=Homo sapiens OX=9606 GN=CCT6A PE=1 SV=3	1	1	1	1	0	1	0	1	0	1	3	3	3	5.9493		By MS/MS	0	3	0	0	2	0.0057971	2
sp|P49368|TCPG_HUMAN	P49368	sp|P49368|TCPG_HUMAN	1	1	1	sp|P49368|TCPG_HUMAN T-complex protein 1 subunit gamma OS=Homo sapiens OX=9606 GN=CCT3 PE=1 SV=4	1	1	1	1	0	1	0	1	0	1	2.2	2.2	2.2	89.248		By MS/MS	0	2.2	0	0	2	0.0057971	2
sp|P50990|TCPQ_HUMAN	P50990	sp|P50990|TCPQ_HUMAN	1	1	1	sp|P50990|TCPQ_HUMAN T-complex protein 1 subunit theta OS=Homo sapiens OX=9606 GN=CCT8 PE=1 SV=4	1	1	1	1	0	1	0	1	0	1	1.8	1.8	1.8	5.9665		By MS/MS	0	1.8	0	0	2	0.0057971	2
sp|P53621|COPA_HUMAN	P53621	sp|P53621|COPA_HUMAN	1	1	1	sp|P53621|COPA_HUMAN Coatomer subunit alpha OS=Homo sapiens OX=9606 GN=COPA PE=1 SV=2	1	1	1	1	0	1	0	1	0	1	1	1	1	5.8391		By MS/MS	0	1	0	0	2	0.0057971	2
sp|P61160|ARP2_HUMAN	P61160	sp|P61160|ARP2_HUMAN	1	1	1	sp|P61160|ARP2_HUMAN Actin-related protein 2 OS=Homo sapiens OX=9606 GN=ACTR2 PE=1 SV=1	1	1	1	1	0	1	0	1	0	1	1.8	1.8	1.8	93.193		By MS/MS	0	1.8	0	0	2	0.0057971	2
sp|P62280|RS11_HUMAN	P62280	sp|P62280|RS11_HUMAN	2	2	2	sp|P62280|RS11_HUMAN 40S ribosomal protein S11 OS=Homo sapiens OX=9606 GN=RPS11 PE=1 SV=3	1	2	2	2	0	2	0	2	0	2	16.5	16.5	16.5	12.174		By MS/MS	0	16.5	0	0	2	0.0057971	2
sp|P63241|IF5A1_HUMAN	P63241	sp|P63241|IF5A1_HUMAN	1	1	1	sp|P63241|IF5A1_HUMAN Eukaryotic translation initiation factor 5A-1 OS=Homo sapiens OX=9606 GN=EIF5A PE=1 SV=2	1	1	1	1	0	1	0	1	0	1	11	11	11	6.438		By MS/MS	0	11	0	0	2	0.0057971	2
sp|P63244|RACK1_HUMAN	P63244	sp|P63244|RACK1_HUMAN	1	1	1	sp|P63244|RACK1_HUMAN Receptor of activated protein C kinase 1 OS=Homo sapiens OX=9606 GN=RACK1 PE=1 SV=3	1	1	1	1	0	1	0	1	0	1	5	5	5	6.08		By MS/MS	0	5	0	0	2	0.0057971	2
sp|Q6NXT2|H3C_HUMAN;sp|Q71DI3|H32_HUMAN;sp|Q5TEC6|H3PS2_HUMAN;sp|Q16695|H31T_HUMAN;sp|P84243|H33_HUMAN;sp|P68431|H31_HUMAN	Q6NXT2	sp|Q6NXT2|H3C_HUMAN;sp|Q71DI3|H32_HUMAN;sp|Q5TEC6|H3PS2_HUMAN;sp|Q16695|H31T_HUMAN;sp|P84243|H33_HUMAN;sp|P68431|H31_HUMAN	1;1;1;1;1;1	1;1;1;1;1;1	1;1;1;1;1;1	sp|Q6NXT2|H3C_HUMAN Histone H3.3C OS=Homo sapiens OX=9606 GN=H3-5 PE=1 SV=3;sp|Q71DI3|H32_HUMAN Histone H3.2 OS=Homo sapiens OX=9606 GN=H3C15 PE=1 SV=3;sp|Q5TEC6|H3PS2_HUMAN Histone HIST2H3PS2 OS=Homo sapiens OX=9606 GN=H3-2 PE=1 SV=1;sp|Q16695|H31T_HUMAN	6	1	1	1	0	1	0	1	0	1	6.7	6.7	6.7	6.4275		By MS/MS	0	6.7	0	0	2	0.0057971	2
sp|Q02978|M2OM_HUMAN	Q02978	sp|Q02978|M2OM_HUMAN	1	1	1	sp|Q02978|M2OM_HUMAN Mitochondrial 2-oxoglutarate/malate carrier protein OS=Homo sapiens OX=9606 GN=SLC25A11 PE=1 SV=3	1	1	1	1	0	1	0	1	0	1	5.1	5.1	5.1	6.6107		By MS/MS	0	5.1	0	0	2	0.0057971	2
sp|Q06830|PRDX1_HUMAN	Q06830	sp|Q06830|PRDX1_HUMAN	1	1	1	sp|Q06830|PRDX1_HUMAN Peroxiredoxin-1 OS=Homo sapiens OX=9606 GN=PRDX1 PE=1 SV=1	1	1	1	1	0	1	0	1	0	1	11.1	11.1	11.1	9.6853		By MS/MS	0	11.1	0	0	2	0.0057971	2
sp|Q13263|TIF1B_HUMAN	Q13263	sp|Q13263|TIF1B_HUMAN	2	2	2	sp|Q13263|TIF1B_HUMAN Transcription intermediary factor 1-beta OS=Homo sapiens OX=9606 GN=TRIM28 PE=1 SV=5	1	2	2	2	0	2	0	2	0	2	8.3	8.3	8.3	32.034		By MS/MS	0	8.3	0	0	2	0.0057971	2
sp|Q13561|DCTN2_HUMAN	Q13561	sp|Q13561|DCTN2_HUMAN	2	2	2	sp|Q13561|DCTN2_HUMAN Dynactin subunit 2 OS=Homo sapiens OX=9606 GN=DCTN2 PE=1 SV=4	1	2	2	2	0	2	0	2	0	2	7	7	7	12.826		By MS/MS	0	7	0	0	2	0.0057971	2
sp|Q9HCC0|MCCB_HUMAN	Q9HCC0	sp|Q9HCC0|MCCB_HUMAN	1	1	1	sp|Q9HCC0|MCCB_HUMAN Methylcrotonoyl-CoA carboxylase beta chain, mitochondrial OS=Homo sapiens OX=9606 GN=MCCC2 PE=1 SV=1	1	1	1	1	0	1	0	1	0	1	1.4	1.4	1.4	6.1624		By MS/MS	0	1.4	0	0	2	0.0057971	2
sp|Q9NQ66|PLCB1_HUMAN	Q9NQ66	sp|Q9NQ66|PLCB1_HUMAN	1	1	1	sp|Q9NQ66|PLCB1_HUMAN 1-phosphatidylinositol 4,5-bisphosphate phosphodiesterase beta-1 OS=Homo sapiens OX=9606 GN=PLCB1 PE=1 SV=1	1	1	1	1	0	1	0	1	0	1	0.8	0.8	0.8	14.689		By MS/MS	0	0.8	0	0	2	0.0057971	2
sp|Q9NS69|TOM22_HUMAN	Q9NS69	sp|Q9NS69|TOM22_HUMAN	1	1	1	sp|Q9NS69|TOM22_HUMAN Mitochondrial import receptor subunit TOM22 homolog OS=Homo sapiens OX=9606 GN=TOMM22 PE=1 SV=3	1	1	1	1	0	1	0	1	0	1	14.8	14.8	14.8	91.621		By MS/MS	0	14.8	0	0	2	0.0057971	2
sp|Q6P2I7|EBLN2_HUMAN	Q6P2I7	sp|Q6P2I7|EBLN2_HUMAN	1	1	1	sp|Q6P2I7|EBLN2_HUMAN Endogenous Bornavirus-like nucleoprotein 2 OS=Homo sapiens OX=9606 GN=EBLN2 PE=2 SV=1	1	1	1	1	1	1	1	1	1	1	5.5	5.5	5.5	5.9964	By MS/MS	By MS/MS	5.5	5.5	3	0.166667	1	0.00289855	4
sp|O94988|FA13A_HUMAN	O94988	sp|O94988|FA13A_HUMAN	1	1	1	sp|O94988|FA13A_HUMAN Protein FAM13A OS=Homo sapiens OX=9606 GN=FAM13A PE=1 SV=2	1	1	1	1	0	1	0	1	0	1	2	2	2	6.694		By MS/MS	0	2	0	0	1	0.00289855	1
sp|O95163|ELP1_HUMAN	O95163	sp|O95163|ELP1_HUMAN	1	1	1	sp|O95163|ELP1_HUMAN Elongator complex protein 1 OS=Homo sapiens OX=9606 GN=ELP1 PE=1 SV=3	1	1	1	1	0	1	0	1	0	1	1.4	1.4	1.4	7.0939		By MS/MS	0	1.4	0	0	1	0.00289855	1
sp|P07900|HS90A_HUMAN;sp|Q58FG0|HS905_HUMAN;sp|Q14568|HS902_HUMAN	P07900	sp|P07900|HS90A_HUMAN;sp|Q58FG0|HS905_HUMAN;sp|Q14568|HS902_HUMAN	2;1;1	1;0;1	1;0;1	sp|P07900|HS90A_HUMAN Heat shock protein HSP 90-alpha OS=Homo sapiens OX=9606 GN=HSP90AA1 PE=1 SV=5;sp|Q58FG0|HS905_HUMAN Putative heat shock protein HSP 90-alpha A5 OS=Homo sapiens OX=9606 GN=HSP90AA5P PE=2 SV=1;sp|Q14568|HS902_HUMAN Heat shock protein HS	3	2	1	1	0	2	0	1	0	1	3.6	1.6	1.6	5.9305		By MS/MS	0	3.6	0	0	1	0.00289855	1
sp|P09651|ROA1_HUMAN	P09651	sp|P09651|ROA1_HUMAN	1	1	1	sp|P09651|ROA1_HUMAN Heterogeneous nuclear ribonucleoprotein A1 OS=Homo sapiens OX=9606 GN=HNRNPA1 PE=1 SV=5	1	1	1	1	0	1	0	1	0	1	3.2	3.2	3.2	5.8683		By MS/MS	0	3.2	0	0	1	0.00289855	1
sp|P09914|IFIT1_HUMAN	P09914	sp|P09914|IFIT1_HUMAN	1	1	1	sp|P09914|IFIT1_HUMAN Interferon-induced protein with tetratricopeptide repeats 1 OS=Homo sapiens OX=9606 GN=IFIT1 PE=1 SV=2	1	1	1	1	0	1	0	1	0	1	2.1	2.1	2.1	5.9294		By MS/MS	0	2.1	0	0	1	0.00289855	1
sp|P0DMV9|HS71B_HUMAN;sp|P0DMV8|HS71A_HUMAN	P0DMV9	sp|P0DMV9|HS71B_HUMAN;sp|P0DMV8|HS71A_HUMAN	2;2	1;1	1;1	sp|P0DMV9|HS71B_HUMAN Heat shock 70 kDa protein 1B OS=Homo sapiens OX=9606 GN=HSPA1B PE=1 SV=1;sp|P0DMV8|HS71A_HUMAN Heat shock 70 kDa protein 1A OS=Homo sapiens OX=9606 GN=HSPA1A PE=1 SV=1	2	2	1	1	0	2	0	1	0	1	4.7	2.2	2.2	5.9302		By MS/MS	0	4.7	0	0	1	0.00289855	1
sp|P10599|THIO_HUMAN	P10599	sp|P10599|THIO_HUMAN	1	1	1	sp|P10599|THIO_HUMAN Thioredoxin OS=Homo sapiens OX=9606 GN=TXN PE=1 SV=3	1	1	1	1	0	1	0	1	0	1	12.4	12.4	12.4	6.0769		By MS/MS	0	12.4	0	0	1	0.00289855	1
sp|P11142|HSP7C_HUMAN	P11142	sp|P11142|HSP7C_HUMAN	1	1	1	sp|P11142|HSP7C_HUMAN Heat shock cognate 71 kDa protein OS=Homo sapiens OX=9606 GN=HSPA8 PE=1 SV=1	1	1	1	1	0	1	0	1	0	1	1.2	1.2	1.2	6.2597		By MS/MS	0	1.2	0	0	1	0.00289855	1
sp|P11586|C1TC_HUMAN	P11586	sp|P11586|C1TC_HUMAN	2	2	2	sp|P11586|C1TC_HUMAN C-1-tetrahydrofolate synthase, cytoplasmic OS=Homo sapiens OX=9606 GN=MTHFD1 PE=1 SV=4	1	2	2	2	0	2	0	2	0	2	2.7	2.7	2.7	16.381		By MS/MS	0	2.7	0	0	1	0.00289855	1
sp|P29508|SPB3_HUMAN	P29508	sp|P29508|SPB3_HUMAN	1	1	1	sp|P29508|SPB3_HUMAN Serpin B3 OS=Homo sapiens OX=9606 GN=SERPINB3 PE=1 SV=2	1	1	1	1	0	1	0	1	0	1	2.3	2.3	2.3	5.8104		By MS/MS	0	2.3	0	0	1	0.00289855	1
sp|P29692|EF1D_HUMAN	P29692	sp|P29692|EF1D_HUMAN	1	1	1	sp|P29692|EF1D_HUMAN Elongation factor 1-delta OS=Homo sapiens OX=9606 GN=EEF1D PE=1 SV=5	1	1	1	1	0	1	0	1	0	1	8.5	8.5	8.5	6.0156		By MS/MS	0	8.5	0	0	1	0.00289855	1
sp|P32969|RL9_HUMAN	P32969	sp|P32969|RL9_HUMAN	1	1	1	sp|P32969|RL9_HUMAN 60S ribosomal protein L9 OS=Homo sapiens OX=9606 GN=RPL9 PE=1 SV=1	1	1	1	1	0	1	0	1	0	1	9.9	9.9	9.9	7.0939		By MS/MS	0	9.9	0	0	1	0.00289855	1
sp|P33991|MCM4_HUMAN	P33991	sp|P33991|MCM4_HUMAN	1	1	1	sp|P33991|MCM4_HUMAN DNA replication licensing factor MCM4 OS=Homo sapiens OX=9606 GN=MCM4 PE=1 SV=5	1	1	1	1	0	1	0	1	0	1	1.7	1.7	1.7	5.7859		By MS/MS	0	1.7	0	0	1	0.00289855	1
sp|P54198|HIRA_HUMAN	P54198	sp|P54198|HIRA_HUMAN	1	1	1	sp|P54198|HIRA_HUMAN Protein HIRA OS=Homo sapiens OX=9606 GN=HIRA PE=1 SV=2	1	1	1	1	0	1	0	1	0	1	1.5	1.5	1.5	6.0959		By MS/MS	0	1.5	0	0	1	0.00289855	1
sp|P56192|SYMC_HUMAN	P56192	sp|P56192|SYMC_HUMAN	1	1	1	sp|P56192|SYMC_HUMAN Methionine--tRNA ligase, cytoplasmic OS=Homo sapiens OX=9606 GN=MARS1 PE=1 SV=2	1	1	1	1	0	1	0	1	0	1	0.8	0.8	0.8	5.7875		By MS/MS	0	0.8	0	0	1	0.00289855	1
sp|P60174|TPIS_HUMAN	P60174	sp|P60174|TPIS_HUMAN	1	1	1	sp|P60174|TPIS_HUMAN Triosephosphate isomerase OS=Homo sapiens OX=9606 GN=TPI1 PE=1 SV=4	1	1	1	1	0	1	0	1	0	1	5.2	5.2	5.2	5.8025		By MS/MS	0	5.2	0	0	1	0.00289855	1
sp|P60981|DEST_HUMAN	P60981	sp|P60981|DEST_HUMAN	1	1	1	sp|P60981|DEST_HUMAN Destrin OS=Homo sapiens OX=9606 GN=DSTN PE=1 SV=3	1	1	1	1	0	1	0	1	0	1	7.3	7.3	7.3	7.0275		By MS/MS	0	7.3	0	0	1	0.00289855	1
sp|P62244|RS15A_HUMAN	P62244	sp|P62244|RS15A_HUMAN	1	1	1	sp|P62244|RS15A_HUMAN 40S ribosomal protein S15a OS=Homo sapiens OX=9606 GN=RPS15A PE=1 SV=2	1	1	1	1	0	1	0	1	0	1	6.9	6.9	6.9	6.4329		By MS/MS	0	6.9	0	0	1	0.00289855	1
sp|P62753|RS6_HUMAN	P62753	sp|P62753|RS6_HUMAN	1	1	1	sp|P62753|RS6_HUMAN 40S ribosomal protein S6 OS=Homo sapiens OX=9606 GN=RPS6 PE=1 SV=1	1	1	1	1	0	1	0	1	0	1	4.8	4.8	4.8	5.8494		By MS/MS	0	4.8	0	0	1	0.00289855	1
sp|P78527|PRKDC_HUMAN	P78527	sp|P78527|PRKDC_HUMAN	1	1	1	sp|P78527|PRKDC_HUMAN DNA-dependent protein kinase catalytic subunit OS=Homo sapiens OX=9606 GN=PRKDC PE=1 SV=3	1	1	1	1	0	1	0	1	0	1	0.2	0.2	0.2	5.7755		By MS/MS	0	0.2	0	0	1	0.00289855	1
sp|Q01082|SPTB2_HUMAN	Q01082	sp|Q01082|SPTB2_HUMAN	4	4	4	sp|Q01082|SPTB2_HUMAN Spectrin beta chain, non-erythrocytic 1 OS=Homo sapiens OX=9606 GN=SPTBN1 PE=1 SV=2	1	4	4	4	0	4	0	4	0	4	2.5	2.5	2.5	26.351		By MS/MS	0	2.5	0	0	1	0.00289855	1
sp|Q04760|LGUL_HUMAN	Q04760	sp|Q04760|LGUL_HUMAN	1	1	1	sp|Q04760|LGUL_HUMAN Lactoylglutathione lyase OS=Homo sapiens OX=9606 GN=GLO1 PE=1 SV=4	1	1	1	1	0	1	0	1	0	1	10.9	10.9	10.9	7.8733		By MS/MS	0	10.9	0	0	1	0.00289855	1
sp|Q08211|DHX9_HUMAN	Q08211	sp|Q08211|DHX9_HUMAN	1	1	1	sp|Q08211|DHX9_HUMAN ATP-dependent RNA helicase A OS=Homo sapiens OX=9606 GN=DHX9 PE=1 SV=4	1	1	1	1	0	1	0	1	0	1	0.9	0.9	0.9	5.8494		By MS/MS	0	0.9	0	0	1	0.00289855	1
sp|Q13813|SPTN1_HUMAN	Q13813	sp|Q13813|SPTN1_HUMAN	1	1	1	sp|Q13813|SPTN1_HUMAN Spectrin alpha chain, non-erythrocytic 1 OS=Homo sapiens OX=9606 GN=SPTAN1 PE=1 SV=3	1	1	1	1	0	1	0	1	0	1	0.4	0.4	0.4	5.9303		By MS/MS	0	0.4	0	0	1	0.00289855	1
sp|Q14681|KCTD2_HUMAN	Q14681	sp|Q14681|KCTD2_HUMAN	1	1	1	sp|Q14681|KCTD2_HUMAN BTB/POZ domain-containing protein KCTD2 OS=Homo sapiens OX=9606 GN=KCTD2 PE=1 SV=3	1	1	1	1	0	1	0	1	0	1	6.1	6.1	6.1	5.8635		By MS/MS	0	6.1	0	0	1	0.00289855	1
sp|Q15691|MARE1_HUMAN	Q15691	sp|Q15691|MARE1_HUMAN	1	1	1	sp|Q15691|MARE1_HUMAN Microtubule-associated protein RP/EB family member 1 OS=Homo sapiens OX=9606 GN=MAPRE1 PE=1 SV=3	1	1	1	1	0	1	0	1	0	1	7.1	7.1	7.1	7.482		By MS/MS	0	7.1	0	0	1	0.00289855	1
sp|Q15843|NEDD8_HUMAN	Q15843	sp|Q15843|NEDD8_HUMAN	1	1	1	sp|Q15843|NEDD8_HUMAN NEDD8 OS=Homo sapiens OX=9606 GN=NEDD8 PE=1 SV=1	1	1	1	1	0	1	0	1	0	1	17.3	17.3	17.3	6.5054		By MS/MS	0	17.3	0	0	1	0.00289855	1
sp|Q5SZQ8|CELF3_HUMAN	Q5SZQ8	sp|Q5SZQ8|CELF3_HUMAN	1	1	1	sp|Q5SZQ8|CELF3_HUMAN CUGBP Elav-like family member 3 OS=Homo sapiens OX=9606 GN=CELF3 PE=1 SV=1	1	1	1	1	0	1	0	1	0	1	1.5	1.5	1.5	5.928		By MS/MS	0	1.5	0	0	1	0.00289855	1
sp|Q5T4S7|UBR4_HUMAN	Q5T4S7	sp|Q5T4S7|UBR4_HUMAN	1	1	1	sp|Q5T4S7|UBR4_HUMAN E3 ubiquitin-protein ligase UBR4 OS=Homo sapiens OX=9606 GN=UBR4 PE=1 SV=1	1	1	1	1	0	1	0	1	0	1	0.2	0.2	0.2	5.7855		By MS/MS	0	0.2	0	0	1	0.00289855	1
sp|Q7Z2Y8|GVIN1_HUMAN	Q7Z2Y8	sp|Q7Z2Y8|GVIN1_HUMAN	1	1	1	sp|Q7Z2Y8|GVIN1_HUMAN Interferon-induced very large GTPase 1 OS=Homo sapiens OX=9606 GN=GVINP1 PE=2 SV=2	1	1	1	1	0	1	0	1	0	1	0.4	0.4	0.4	5.7828		By MS/MS	0	0.4	0	0	1	0.00289855	1
sp|Q86YQ8|CPNE8_HUMAN;sp|Q9HCH3|CPNE5_HUMAN	Q86YQ8	sp|Q86YQ8|CPNE8_HUMAN;sp|Q9HCH3|CPNE5_HUMAN	1;1	1;1	1;1	sp|Q86YQ8|CPNE8_HUMAN Copine-8 OS=Homo sapiens OX=9606 GN=CPNE8 PE=1 SV=2;sp|Q9HCH3|CPNE5_HUMAN Copine-5 OS=Homo sapiens OX=9606 GN=CPNE5 PE=1 SV=2	2	1	1	1	0	1	0	1	0	1	1.4	1.4	1.4	6.5643		By MS/MS	0	1.4	0	0	1	0.00289855	1
sp|Q8NCB2|CAMKV_HUMAN	Q8NCB2	sp|Q8NCB2|CAMKV_HUMAN	1	1	1	sp|Q8NCB2|CAMKV_HUMAN CaM kinase-like vesicle-associated protein OS=Homo sapiens OX=9606 GN=CAMKV PE=2 SV=2	1	1	1	1	0	1	0	1	0	1	3.4	3.4	3.4	5.8143		By MS/MS	0	3.4	0	0	1	0.00289855	1
sp|Q8WWB5|PIHD2_HUMAN	Q8WWB5	sp|Q8WWB5|PIHD2_HUMAN	1	1	1	sp|Q8WWB5|PIHD2_HUMAN PIH1 domain-containing protein 2 OS=Homo sapiens OX=9606 GN=PIH1D2 PE=1 SV=1	1	1	1	1	0	1	0	1	0	1	4.1	4.1	4.1	6.0403		By MS/MS	0	4.1	0	0	1	0.00289855	1
sp|Q92621|NU205_HUMAN	Q92621	sp|Q92621|NU205_HUMAN	1	1	1	sp|Q92621|NU205_HUMAN Nuclear pore complex protein Nup205 OS=Homo sapiens OX=9606 GN=NUP205 PE=1 SV=3	1	1	1	1	0	1	0	1	0	1	0.4	0.4	0.4	5.7806		By MS/MS	0	0.4	0	0	1	0.00289855	1
sp|Q92888|ARHG1_HUMAN	Q92888	sp|Q92888|ARHG1_HUMAN	1	1	1	sp|Q92888|ARHG1_HUMAN Rho guanine nucleotide exchange factor 1 OS=Homo sapiens OX=9606 GN=ARHGEF1 PE=1 SV=2	1	1	1	1	0	1	0	1	0	1	0.9	0.9	0.9	6.1118		By MS/MS	0	0.9	0	0	1	0.00289855	1
sp|Q99733|NP1L4_HUMAN	Q99733	sp|Q99733|NP1L4_HUMAN	1	1	1	sp|Q99733|NP1L4_HUMAN Nucleosome assembly protein 1-like 4 OS=Homo sapiens OX=9606 GN=NAP1L4 PE=1 SV=1	1	1	1	1	0	1	0	1	0	1	4.8	4.8	4.8	7.1437		By MS/MS	0	4.8	0	0	1	0.00289855	1
sp|Q99832|TCPH_HUMAN	Q99832	sp|Q99832|TCPH_HUMAN	1	1	1	sp|Q99832|TCPH_HUMAN T-complex protein 1 subunit eta OS=Homo sapiens OX=9606 GN=CCT7 PE=1 SV=2	1	1	1	1	0	1	0	1	0	1	5	5	5	8.0442		By MS/MS	0	5	0	0	1	0.00289855	1
sp|Q9BUH8|BEGIN_HUMAN	Q9BUH8	sp|Q9BUH8|BEGIN_HUMAN	1	1	1	sp|Q9BUH8|BEGIN_HUMAN Brain-enriched guanylate kinase-associated protein OS=Homo sapiens OX=9606 GN=BEGAIN PE=1 SV=1	1	1	1	1	0	1	0	1	0	1	1.2	1.2	1.2	6.0611		By MS/MS	0	1.2	0	0	1	0.00289855	1
sp|Q9BXX3|AN30A_HUMAN	Q9BXX3	sp|Q9BXX3|AN30A_HUMAN	1	1	1	sp|Q9BXX3|AN30A_HUMAN Ankyrin repeat domain-containing protein 30A OS=Homo sapiens OX=9606 GN=ANKRD30A PE=1 SV=3	1	1	1	1	0	1	0	1	0	1	1.5	1.5	1.5	6.0746		By MS/MS	0	1.5	0	0	1	0.00289855	1
sp|Q9H9B4|SFXN1_HUMAN	Q9H9B4	sp|Q9H9B4|SFXN1_HUMAN	1	1	1	sp|Q9H9B4|SFXN1_HUMAN Sideroflexin-1 OS=Homo sapiens OX=9606 GN=SFXN1 PE=1 SV=4	1	1	1	1	0	1	0	1	0	1	4	4	4	7.7291		By MS/MS	0	4	0	0	1	0.00289855	1
sp|Q9HCC8|GDPD2_HUMAN	Q9HCC8	sp|Q9HCC8|GDPD2_HUMAN	1	1	1	sp|Q9HCC8|GDPD2_HUMAN Glycerophosphoinositol inositolphosphodiesterase GDPD2 OS=Homo sapiens OX=9606 GN=GDPD2 PE=2 SV=1	1	1	1	1	0	1	0	1	0	1	1.9	1.9	1.9	5.854		By MS/MS	0	1.9	0	0	1	0.00289855	1
sp|Q9HCK8|CHD8_HUMAN	Q9HCK8	sp|Q9HCK8|CHD8_HUMAN	1	1	1	sp|Q9HCK8|CHD8_HUMAN Chromodomain-helicase-DNA-binding protein 8 OS=Homo sapiens OX=9606 GN=CHD8 PE=1 SV=5	1	1	1	1	0	1	0	1	0	1	0.3	0.3	0.3	6.2339		By MS/MS	0	0.3	0	0	1	0.00289855	1
sp|Q9UG63|ABCF2_HUMAN	Q9UG63	sp|Q9UG63|ABCF2_HUMAN	1	1	1	sp|Q9UG63|ABCF2_HUMAN ATP-binding cassette sub-family F member 2 OS=Homo sapiens OX=9606 GN=ABCF2 PE=1 SV=2	1	1	1	1	0	1	0	1	0	1	1.6	1.6	1.6	5.963		By MS/MS	0	1.6	0	0	1	0.00289855	1
sp|Q9Y241|HIG1A_HUMAN	Q9Y241	sp|Q9Y241|HIG1A_HUMAN	1	1	1	sp|Q9Y241|HIG1A_HUMAN HIG1 domain family member 1A, mitochondrial OS=Homo sapiens OX=9606 GN=HIGD1A PE=1 SV=1	1	1	1	1	0	1	0	1	0	1	19.4	19.4	19.4	7.5284		By MS/MS	0	19.4	0	0	1	0.00289855	1

## Sheet: FLAG-M2-2_experiment 2
Protein IDs	ID	Majority protein IDs	Peptide counts (all)	Peptide counts (razor+unique)	Peptide counts (unique)	Fasta headers	Number of proteins	Peptides	Razor + unique peptides	Unique peptides	Peptides 38159-N1A-_2-B,5_01_7651	Peptides 38159-N1B-_2-B,6_01_7652	Peptides 38159-N2A-_2-B,7_01_7653	Peptides 38159-N2B-_2-B,8_01_7654	Razor + unique peptides 38159-N1A-_2-B,5_01_7651	Razor + unique peptides 38159-N1B-_2-B,6_01_7652	Razor + unique peptides 38159-N2A-_2-B,7_01_7653	Razor + unique peptides 38159-N2B-_2-B,8_01_7654	Unique peptides 38159-N1A-_2-B,5_01_7651	Unique peptides 38159-N1B-_2-B,6_01_7652	Unique peptides 38159-N2A-_2-B,7_01_7653	Unique peptides 38159-N2B-_2-B,8_01_7654	Sequence coverage [%]	Unique + razor sequence coverage [%]	Unique sequence coverage [%]	Score	Identification type 38159-N1A-_2-B,5_01_7651	Identification type 38159-N1B-_2-B,6_01_7652	Identification type 38159-N2A-_2-B,7_01_7653	Identification type 38159-N2B-_2-B,8_01_7654	MS/MS count 38159-N1A-_2-B,5_01_7651_CTR	norm-MS/MS count 38159-N1A-_2-B,5_01_7651	MS/MS count 38159-N1B-_2-B,6_01_7652-FLAG	norm_MS/MS count 38159-N1B-_2-B,6_01_7652	MS/MS count 38159-N2A-_2-B,7_01_7653	norm_MS/MS count 38159-N2A-_2-B,7_01_7653-FLAG	MS/MS count 38159-N2B-_2-B,8_01_7654	norm_MS/MS count 38159-N2B-_2-B,8_01_7654-CTR	MS/MS count	Only identified by site	Reverse	Potential contaminant
sp|O14744|ANM5_HUMAN	O14744	sp|O14744|ANM5_HUMAN	27	27	27	sp|O14744|ANM5_HUMAN Protein arginine N-methyltransferase 5 OS=Homo sapiens OX=9606 GN=PRMT5 PE=1 SV=4	1	27	27	27	15	26	26	27	15	26	26	27	15	26	26	27	47.3	47.3	47.3	323.31	By MS/MS	By MS/MS	By MS/MS	By MS/MS	30	0.0512821	259	0.0822222	355	0.0769564	403	0.106081	1379
sp|P52732|KIF11_HUMAN	P52732	sp|P52732|KIF11_HUMAN	35	35	35	sp|P52732|KIF11_HUMAN Kinesin-like protein KIF11 OS=Homo sapiens OX=9606 GN=KIF11 PE=1 SV=2	1	35	35	35	22	32	34	34	22	32	34	34	22	32	34	34	38.2	38.2	38.2	323.31	By MS/MS	By MS/MS	By MS/MS	By MS/MS	52	0.0888889	111	0.0352381	219	0.0474745	141	0.037115	674
sp|P68363|TBA1B_HUMAN;sp|P68366|TBA4A_HUMAN	P68363	sp|P68363|TBA1B_HUMAN;sp|P68366|TBA4A_HUMAN	9;5	9;5	1;1	sp|P68363|TBA1B_HUMAN Tubulin alpha-1B chain OS=Homo sapiens OX=9606 GN=TUBA1B PE=1 SV=1;sp|P68366|TBA4A_HUMAN Tubulin alpha-4A chain OS=Homo sapiens OX=9606 GN=TUBA4A PE=1 SV=1	2	9	9	1	7	9	9	9	7	9	9	9	1	1	1	1	28.2	28.2	2.9	160.09	By MS/MS	By MS/MS	By MS/MS	By MS/MS	19	0.0324786	107	0.0339683	50	0.0108389	113	0.0297447	305
sp|P07437|TBB5_HUMAN;sp|Q9BVA1|TBB2B_HUMAN;sp|Q13885|TBB2A_HUMAN;sp|Q13509|TBB3_HUMAN;sp|Q3ZCM7|TBB8_HUMAN;sp|A6NNZ2|TBB8B_HUMAN;sp|Q9BUF5|TBB6_HUMAN;sp|Q9H4B7|TBB1_HUMAN;CON__ENSEMBL:ENSBTAP00000025008	P07437	sp|P07437|TBB5_HUMAN;sp|Q9BVA1|TBB2B_HUMAN;sp|Q13885|TBB2A_HUMAN;sp|Q13509|TBB3_HUMAN	11;7;7;6;3;3;3;2;2	11;7;7;6;3;3;3;2;2	3;1;1;1;0;0;0;0;0	sp|P07437|TBB5_HUMAN Tubulin beta chain OS=Homo sapiens OX=9606 GN=TUBB PE=1 SV=2;sp|Q9BVA1|TBB2B_HUMAN Tubulin beta-2B chain OS=Homo sapiens OX=9606 GN=TUBB2B PE=1 SV=1;sp|Q13885|TBB2A_HUMAN Tubulin beta-2A chain OS=Homo sapiens OX=9606 GN=TUBB2A PE=1 SV=	9	11	11	3	5	11	8	11	5	11	8	11	2	3	2	3	33.8	33.8	9.5	89.432	By MS/MS	By MS/MS	By MS/MS	By MS/MS	2	0.0034188	98	0.0311111	35	0.00758725	98	0.0257963	252
sp|P19338|NUCL_HUMAN	P19338	sp|P19338|NUCL_HUMAN	14	14	14	sp|P19338|NUCL_HUMAN Nucleolin OS=Homo sapiens OX=9606 GN=NCL PE=1 SV=3	1	14	14	14	7	14	14	14	7	14	14	14	7	14	14	14	21.5	21.5	21.5	98.989	By MS/MS	By MS/MS	By MS/MS	By MS/MS	38	0.0649573	97	0.0307937	105	0.0227618	101	0.0265859	415
sp|Q9BQA1|MEP50_HUMAN	Q9BQA1	sp|Q9BQA1|MEP50_HUMAN	13	13	13	sp|Q9BQA1|MEP50_HUMAN Methylosome protein 50 OS=Homo sapiens OX=9606 GN=WDR77 PE=1 SV=1	1	13	13	13	8	12	12	13	8	12	12	13	8	12	12	13	54.1	54.1	54.1	323.31	By MS/MS	By MS/MS	By MS/MS	By MS/MS	34	0.0581197	94	0.0298413	195	0.0422718	190	0.0500132	711
sp|P63261|ACTG_HUMAN	P63261	sp|P63261|ACTG_HUMAN	11	11	1	sp|P63261|ACTG_HUMAN Actin, cytoplasmic 2 OS=Homo sapiens OX=9606 GN=ACTG1 PE=1 SV=1	1	11	11	1	6	9	11	9	6	9	11	9	0	0	1	1	36.3	36.3	4.5	171.85	By MS/MS	By MS/MS	By MS/MS	By MS/MS	33	0.0564103	66	0.0209524	86	0.018643	50	0.0131614	285
sp|P05141|ADT2_HUMAN;sp|P12236|ADT3_HUMAN;sp|P12235|ADT1_HUMAN;sp|Q9H0C2|ADT4_HUMAN	P05141	sp|P05141|ADT2_HUMAN;sp|P12236|ADT3_HUMAN;sp|P12235|ADT1_HUMAN	10;6;5;3	10;6;5;3	10;6;5;3	sp|P05141|ADT2_HUMAN ADP/ATP translocase 2 OS=Homo sapiens OX=9606 GN=SLC25A5 PE=1 SV=7;sp|P12236|ADT3_HUMAN ADP/ATP translocase 3 OS=Homo sapiens OX=9606 GN=SLC25A6 PE=1 SV=4;sp|P12235|ADT1_HUMAN ADP/ATP translocase 1 OS=Homo sapiens OX=9606 GN=SLC25A4 PE	4	10	10	10	7	10	9	10	7	10	9	10	7	10	9	10	34.2	34.2	34.2	26.133	By MS/MS	By MS/MS	By MS/MS	By MS/MS	4	0.00683761	66	0.0209524	21	0.00455235	75	0.019742	171
sp|P0DMV9|HS71B_HUMAN;sp|P0DMV8|HS71A_HUMAN	P0DMV9	sp|P0DMV9|HS71B_HUMAN;sp|P0DMV8|HS71A_HUMAN	12;12	12;12	6;6	sp|P0DMV9|HS71B_HUMAN Heat shock 70 kDa protein 1B OS=Homo sapiens OX=9606 GN=HSPA1B PE=1 SV=1;sp|P0DMV8|HS71A_HUMAN Heat shock 70 kDa protein 1A OS=Homo sapiens OX=9606 GN=HSPA1A PE=1 SV=1	2	12	12	6	7	11	11	12	7	11	11	12	3	5	5	6	26.8	26.8	14.7	74.826	By MS/MS	By MS/MS	By MS/MS	By MS/MS	12	0.0205128	60	0.0190476	75	0.0162584	99	0.0260595	281
sp|P05387|RLA2_HUMAN	P05387	sp|P05387|RLA2_HUMAN	6	6	6	sp|P05387|RLA2_HUMAN 60S acidic ribosomal protein P2 OS=Homo sapiens OX=9606 GN=RPLP2 PE=1 SV=1	1	6	6	6	4	6	6	6	4	6	6	6	4	6	6	6	76.5	76.5	76.5	58.407	By MS/MS	By MS/MS	By MS/MS	By MS/MS	6	0.0102564	60	0.0190476	44	0.00953826	42	0.0110555	185
sp|P62241|RS8_HUMAN	P62241	sp|P62241|RS8_HUMAN	10	10	10	sp|P62241|RS8_HUMAN 40S ribosomal protein S8 OS=Homo sapiens OX=9606 GN=RPS8 PE=1 SV=2	1	10	10	10	8	9	10	10	8	9	10	10	8	9	10	10	52.4	52.4	52.4	61.754	By MS/MS	By MS/MS	By MS/MS	By MS/MS	21	0.0358974	60	0.0190476	53	0.0114893	48	0.0126349	201
sp|P62424|RL7A_HUMAN	P62424	sp|P62424|RL7A_HUMAN	10	10	10	sp|P62424|RL7A_HUMAN 60S ribosomal protein L7a OS=Homo sapiens OX=9606 GN=RPL7A PE=1 SV=2	1	10	10	10	7	10	10	10	7	10	10	10	7	10	10	10	35.7	35.7	35.7	44.01	By MS/MS	By MS/MS	By MS/MS	By MS/MS	3	0.00512821	59	0.0187302	28	0.0060698	33	0.0086865	138
sp|Q02878|RL6_HUMAN	Q02878	sp|Q02878|RL6_HUMAN	10	10	10	sp|Q02878|RL6_HUMAN 60S ribosomal protein L6 OS=Homo sapiens OX=9606 GN=RPL6 PE=1 SV=3	1	10	10	10	4	10	10	10	4	10	10	10	4	10	10	10	39.2	39.2	39.2	29.478	By MS/MS	By MS/MS	By MS/MS	By MS/MS	0	0	53	0.0168254	34	0.00737047	36	0.00947618	148
sp|P36578|RL4_HUMAN	P36578	sp|P36578|RL4_HUMAN	13	13	13	sp|P36578|RL4_HUMAN 60S ribosomal protein L4 OS=Homo sapiens OX=9606 GN=RPL4 PE=1 SV=5	1	13	13	13	6	13	10	12	6	13	10	12	6	13	10	12	30.4	30.4	30.4	15.667	By MS/MS	By MS/MS	By MS/MS	By MS/MS	2	0.0034188	53	0.0168254	43	0.00932148	20	0.00526454	121
sp|P54105|ICLN_HUMAN	P54105	sp|P54105|ICLN_HUMAN	5	5	5	sp|P54105|ICLN_HUMAN Methylosome subunit pICln OS=Homo sapiens OX=9606 GN=CLNS1A PE=1 SV=1	1	5	5	5	3	5	5	4	3	5	5	4	3	5	5	4	40.9	40.9	40.9	41.191	By MS/MS	By MS/MS	By MS/MS	By MS/MS	13	0.0222222	46	0.0146032	83	0.0179926	74	0.0194788	272
sp|P30050|RL12_HUMAN	P30050	sp|P30050|RL12_HUMAN	6	6	6	sp|P30050|RL12_HUMAN 60S ribosomal protein L12 OS=Homo sapiens OX=9606 GN=RPL12 PE=1 SV=1	1	6	6	6	3	6	5	6	3	6	5	6	3	6	5	6	54.5	54.5	54.5	118.76	By MS/MS	By MS/MS	By MS/MS	By MS/MS	7	0.0119658	44	0.0139683	37	0.00802081	32	0.00842327	146
sp|P11940|PABP1_HUMAN;sp|Q9H361|PABP3_HUMAN;sp|Q4VXU2|PAP1L_HUMAN;sp|Q5JQF8|PAP1M_HUMAN;sp|Q96DU9|PABP5_HUMAN	P11940	sp|P11940|PABP1_HUMAN;sp|Q9H361|PABP3_HUMAN	10;5;3;1;1	10;5;3;1;1	6;4;2;1;1	sp|P11940|PABP1_HUMAN Polyadenylate-binding protein 1 OS=Homo sapiens OX=9606 GN=PABPC1 PE=1 SV=2;sp|Q9H361|PABP3_HUMAN Polyadenylate-binding protein 3 OS=Homo sapiens OX=9606 GN=PABPC3 PE=1 SV=2	5	10	10	6	4	10	9	10	4	10	9	10	2	6	6	6	20	20	11.2	138.76	By MS/MS	By MS/MS	By MS/MS	By MS/MS	1	0.0017094	39	0.012381	62	0.0134403	52	0.0136878	185
sp|P05388|RLA0_HUMAN;sp|Q8NHW5|RLA0L_HUMAN	P05388	sp|P05388|RLA0_HUMAN;sp|Q8NHW5|RLA0L_HUMAN	7;5	7;5	7;5	sp|P05388|RLA0_HUMAN 60S acidic ribosomal protein P0 OS=Homo sapiens OX=9606 GN=RPLP0 PE=1 SV=1;sp|Q8NHW5|RLA0L_HUMAN 60S acidic ribosomal protein P0-like OS=Homo sapiens OX=9606 GN=RPLP0P6 PE=5 SV=1	2	7	7	7	5	7	7	6	5	7	7	6	5	7	7	6	32.5	32.5	32.5	34.419	By MS/MS	By MS/MS	By MS/MS	By MS/MS	4	0.00683761	39	0.012381	25	0.00541947	30	0.00789681	105
sp|P39023|RL3_HUMAN;sp|Q92901|RL3L_HUMAN	P39023	sp|P39023|RL3_HUMAN	7;1	7;1	7;1	sp|P39023|RL3_HUMAN 60S ribosomal protein L3 OS=Homo sapiens OX=9606 GN=RPL3 PE=1 SV=2	2	7	7	7	4	7	7	7	4	7	7	7	4	7	7	7	18.6	18.6	18.6	24.257	By MS/MS	By MS/MS	By MS/MS	By MS/MS	0	0	39	0.012381	7	0.00151745	9	0.00236904	58
sp|P22626|ROA2_HUMAN	P22626	sp|P22626|ROA2_HUMAN	9	9	9	sp|P22626|ROA2_HUMAN Heterogeneous nuclear ribonucleoproteins A2/B1 OS=Homo sapiens OX=9606 GN=HNRNPA2B1 PE=1 SV=2	1	9	9	9	2	8	9	9	2	8	9	9	2	8	9	9	29.2	29.2	29.2	41.733	By MS/MS	By MS/MS	By MS/MS	By MS/MS	3	0.00512821	37	0.011746	50	0.0108389	37	0.0097394	153
sp|P23396|RS3_HUMAN	P23396	sp|P23396|RS3_HUMAN	8	8	8	sp|P23396|RS3_HUMAN 40S ribosomal protein S3 OS=Homo sapiens OX=9606 GN=RPS3 PE=1 SV=2	1	8	8	8	5	8	6	7	5	8	6	7	5	8	6	7	37.4	37.4	37.4	13.907	By MS/MS	By MS/MS	By MS/MS	By MS/MS	3	0.00512821	37	0.011746	26	0.00563624	25	0.00658068	109
sp|P62249|RS16_HUMAN	P62249	sp|P62249|RS16_HUMAN	5	5	5	sp|P62249|RS16_HUMAN 40S ribosomal protein S16 OS=Homo sapiens OX=9606 GN=RPS16 PE=1 SV=2	1	5	5	5	3	5	5	4	3	5	5	4	3	5	5	4	30.8	30.8	30.8	21.625	By MS/MS	By MS/MS	By MS/MS	By MS/MS	7	0.0119658	37	0.011746	28	0.0060698	29	0.00763359	108
sp|Q07020|RL18_HUMAN	Q07020	sp|Q07020|RL18_HUMAN	5	5	5	sp|Q07020|RL18_HUMAN 60S ribosomal protein L18 OS=Homo sapiens OX=9606 GN=RPL18 PE=1 SV=2	1	5	5	5	2	5	5	5	2	5	5	5	2	5	5	5	30.9	30.9	30.9	41.674	By MS/MS	By MS/MS	By MS/MS	By MS/MS	14	0.0239316	35	0.0111111	31	0.00672014	39	0.0102659	148
sp|Q00839|HNRPU_HUMAN	Q00839	sp|Q00839|HNRPU_HUMAN	10	10	10	sp|Q00839|HNRPU_HUMAN Heterogeneous nuclear ribonucleoprotein U OS=Homo sapiens OX=9606 GN=HNRNPU PE=1 SV=6	1	10	10	10	5	10	9	9	5	10	9	9	5	10	9	9	13.9	13.9	13.9	58.17	By MS/MS	By MS/MS	By MS/MS	By MS/MS	12	0.0205128	35	0.0111111	57	0.0123564	44	0.011582	166
sp|P62906|RL10A_HUMAN	P62906	sp|P62906|RL10A_HUMAN	6	6	6	sp|P62906|RL10A_HUMAN 60S ribosomal protein L10a OS=Homo sapiens OX=9606 GN=RPL10A PE=1 SV=2	1	6	6	6	2	6	5	6	2	6	5	6	2	6	5	6	26.7	26.7	26.7	11.755	By matching	By MS/MS	By MS/MS	By MS/MS	0	0	33	0.0104762	9	0.00195101	14	0.00368518	67
sp|P09211|GSTP1_HUMAN	P09211	sp|P09211|GSTP1_HUMAN	5	5	5	sp|P09211|GSTP1_HUMAN Glutathione S-transferase P OS=Homo sapiens OX=9606 GN=GSTP1 PE=1 SV=2	1	5	5	5	3	5	3	3	3	5	3	3	3	5	3	3	39.5	39.5	39.5	17.628	By MS/MS	By MS/MS	By MS/MS	By MS/MS	20	0.034188	32	0.0101587	2	0.000433557	0	0	54
sp|P62899|RL31_HUMAN	P62899	sp|P62899|RL31_HUMAN	3	3	3	sp|P62899|RL31_HUMAN 60S ribosomal protein L31 OS=Homo sapiens OX=9606 GN=RPL31 PE=1 SV=1	1	3	3	3	3	3	3	3	3	3	3	3	3	3	3	3	24.8	24.8	24.8	16.986	By MS/MS	By MS/MS	By MS/MS	By MS/MS	20	0.034188	31	0.00984127	28	0.0060698	26	0.00684391	124
sp|P31943|HNRH1_HUMAN;sp|P55795|HNRH2_HUMAN;sp|P52597|HNRPF_HUMAN	P31943	sp|P31943|HNRH1_HUMAN;sp|P55795|HNRH2_HUMAN	5;3;2	5;3;2	5;3;2	sp|P31943|HNRH1_HUMAN Heterogeneous nuclear ribonucleoprotein H OS=Homo sapiens OX=9606 GN=HNRNPH1 PE=1 SV=4;sp|P55795|HNRH2_HUMAN Heterogeneous nuclear ribonucleoprotein H2 OS=Homo sapiens OX=9606 GN=HNRNPH2 PE=1 SV=1	3	5	5	5	5	5	5	5	5	5	5	5	5	5	5	5	16.3	16.3	16.3	56.097	By MS/MS	By MS/MS	By MS/MS	By MS/MS	5	0.00854701	31	0.00984127	41	0.00888792	21	0.00552777	116
sp|P46776|RL27A_HUMAN	P46776	sp|P46776|RL27A_HUMAN	4	4	4	sp|P46776|RL27A_HUMAN 60S ribosomal protein L27a OS=Homo sapiens OX=9606 GN=RPL27A PE=1 SV=2	1	4	4	4	2	4	4	4	2	4	4	4	2	4	4	4	29.1	29.1	29.1	7.185	By MS/MS	By MS/MS	By MS/MS	By MS/MS	3	0.00512821	31	0.00984127	22	0.00476913	28	0.00737036	92
sp|P26373|RL13_HUMAN	P26373	sp|P26373|RL13_HUMAN	6	6	6	sp|P26373|RL13_HUMAN 60S ribosomal protein L13 OS=Homo sapiens OX=9606 GN=RPL13 PE=1 SV=4	1	6	6	6	0	6	6	5	0	6	6	5	0	6	6	5	29.4	29.4	29.4	11.714		By MS/MS	By MS/MS	By MS/MS	0	0	31	0.00984127	7	0.00151745	15	0.00394841	57
sp|P18124|RL7_HUMAN	P18124	sp|P18124|RL7_HUMAN	8	8	8	sp|P18124|RL7_HUMAN 60S ribosomal protein L7 OS=Homo sapiens OX=9606 GN=RPL7 PE=1 SV=1	1	8	8	8	4	7	7	4	4	7	7	4	4	7	7	4	35.5	35.5	35.5	32.157	By MS/MS	By MS/MS	By MS/MS	By MS/MS	10	0.017094	30	0.00952381	21	0.00455235	14	0.00368518	89
sp|P11142|HSP7C_HUMAN;sp|P54652|HSP72_HUMAN	P11142	sp|P11142|HSP7C_HUMAN;sp|P54652|HSP72_HUMAN	10;6	9;5	7;3	sp|P11142|HSP7C_HUMAN Heat shock cognate 71 kDa protein OS=Homo sapiens OX=9606 GN=HSPA8 PE=1 SV=1;sp|P54652|HSP72_HUMAN Heat shock-related 70 kDa protein 2 OS=Homo sapiens OX=9606 GN=HSPA2 PE=1 SV=1	2	10	9	7	6	9	9	9	5	8	8	8	4	6	6	6	18.6	16.6	15.2	40.76	By MS/MS	By MS/MS	By MS/MS	By MS/MS	1	0.0017094	28	0.00888889	54	0.011706	75	0.019742	174
sp|P62917|RL8_HUMAN	P62917	sp|P62917|RL8_HUMAN	3	3	3	sp|P62917|RL8_HUMAN 60S ribosomal protein L8 OS=Homo sapiens OX=9606 GN=RPL8 PE=1 SV=2	1	3	3	3	2	3	2	2	2	3	2	2	2	3	2	2	13.2	13.2	13.2	6.9018	By MS/MS	By MS/MS	By MS/MS	By MS/MS	6	0.0102564	27	0.00857143	13	0.00281812	20	0.00526454	75
sp|P62269|RS18_HUMAN	P62269	sp|P62269|RS18_HUMAN	7	7	7	sp|P62269|RS18_HUMAN 40S ribosomal protein S18 OS=Homo sapiens OX=9606 GN=RPS18 PE=1 SV=3	1	7	7	7	6	7	6	7	6	7	6	7	6	7	6	7	42.8	42.8	42.8	7.0439	By MS/MS	By MS/MS	By MS/MS	By MS/MS	0	0	27	0.00857143	9	0.00195101	10	0.00263227	50
sp|P62753|RS6_HUMAN	P62753	sp|P62753|RS6_HUMAN	4	4	4	sp|P62753|RS6_HUMAN 40S ribosomal protein S6 OS=Homo sapiens OX=9606 GN=RPS6 PE=1 SV=1	1	4	4	4	2	4	2	3	2	4	2	3	2	4	2	3	18.9	18.9	18.9	10.06	By MS/MS	By MS/MS	By MS/MS	By MS/MS	0	0	26	0.00825397	8	0.00173423	12	0.00315873	52
sp|P24534|EF1B_HUMAN	P24534	sp|P24534|EF1B_HUMAN	4	4	4	sp|P24534|EF1B_HUMAN Elongation factor 1-beta OS=Homo sapiens OX=9606 GN=EEF1B2 PE=1 SV=3	1	4	4	4	3	3	4	4	3	3	4	4	3	3	4	4	30.7	30.7	30.7	83.253	By MS/MS	By MS/MS	By MS/MS	By MS/MS	14	0.0239316	25	0.00793651	30	0.00650336	32	0.00842327	127
sp|P15880|RS2_HUMAN	P15880	sp|P15880|RS2_HUMAN	7	7	7	sp|P15880|RS2_HUMAN 40S ribosomal protein S2 OS=Homo sapiens OX=9606 GN=RPS2 PE=1 SV=2	1	7	7	7	4	7	6	5	4	7	6	5	4	7	6	5	24.9	24.9	24.9	9.0844	By MS/MS	By MS/MS	By MS/MS	By MS/MS	2	0.0034188	25	0.00793651	30	0.00650336	16	0.00421164	84
sp|Q9NXV2|KCTD5_HUMAN	Q9NXV2	sp|Q9NXV2|KCTD5_HUMAN	5	5	5	sp|Q9NXV2|KCTD5_HUMAN BTB/POZ domain-containing protein KCTD5 OS=Homo sapiens OX=9606 GN=KCTD5 PE=1 SV=1	1	5	5	5	1	5	3	4	1	5	3	4	1	5	3	4	29.9	29.9	29.9	22.72	By MS/MS	By MS/MS	By MS/MS	By MS/MS	0	0	25	0.00793651	19	0.00411879	9	0.00236904	53
sp|P62316|SMD2_HUMAN	P62316	sp|P62316|SMD2_HUMAN	5	5	5	sp|P62316|SMD2_HUMAN Small nuclear ribonucleoprotein Sm D2 OS=Homo sapiens OX=9606 GN=SNRPD2 PE=1 SV=1	1	5	5	5	5	5	5	5	5	5	5	5	5	5	5	5	38.1	38.1	38.1	68.305	By MS/MS	By MS/MS	By MS/MS	By MS/MS	7	0.0119658	24	0.00761905	45	0.00975504	18	0.00473809	124
sp|P68104|EF1A1_HUMAN;sp|Q5VTE0|EF1A3_HUMAN;sp|Q05639|EF1A2_HUMAN	P68104	sp|P68104|EF1A1_HUMAN;sp|Q5VTE0|EF1A3_HUMAN;sp|Q05639|EF1A2_HUMAN	6;6;5	6;6;5	6;6;5	sp|P68104|EF1A1_HUMAN Elongation factor 1-alpha 1 OS=Homo sapiens OX=9606 GN=EEF1A1 PE=1 SV=1;sp|Q5VTE0|EF1A3_HUMAN Putative elongation factor 1-alpha-like 3 OS=Homo sapiens OX=9606 GN=EEF1A1P5 PE=5 SV=1;sp|Q05639|EF1A2_HUMAN Elongation factor 1-alpha 2 OS	3	6	6	6	1	5	6	5	1	5	6	5	1	5	6	5	20.1	20.1	20.1	57.237	By MS/MS	By MS/MS	By MS/MS	By MS/MS	0	0	24	0.00761905	26	0.00563624	32	0.00842327	97
sp|P05386|RLA1_HUMAN	P05386	sp|P05386|RLA1_HUMAN	2	2	2	sp|P05386|RLA1_HUMAN 60S acidic ribosomal protein P1 OS=Homo sapiens OX=9606 GN=RPLP1 PE=1 SV=1	1	2	2	2	1	2	2	2	1	2	2	2	1	2	2	2	51.8	51.8	51.8	43.258	By MS/MS	By MS/MS	By MS/MS	By MS/MS	1	0.0017094	24	0.00761905	22	0.00476913	26	0.00684391	88
sp|P62913|RL11_HUMAN	P62913	sp|P62913|RL11_HUMAN	2	2	2	sp|P62913|RL11_HUMAN 60S ribosomal protein L11 OS=Homo sapiens OX=9606 GN=RPL11 PE=1 SV=2	1	2	2	2	1	2	2	2	1	2	2	2	1	2	2	2	12.9	12.9	12.9	10.035	By MS/MS	By MS/MS	By MS/MS	By MS/MS	9	0.0153846	24	0.00761905	19	0.00411879	21	0.00552777	86
sp|O75688|PPM1B_HUMAN;sp|P35813|PPM1A_HUMAN	O75688	sp|O75688|PPM1B_HUMAN	12;2	12;2	12;2	sp|O75688|PPM1B_HUMAN Protein phosphatase 1B OS=Homo sapiens OX=9606 GN=PPM1B PE=1 SV=1	2	12	12	12	5	9	12	11	5	9	12	11	5	9	12	11	34.2	34.2	34.2	314.06	By MS/MS	By MS/MS	By MS/MS	By MS/MS	1	0.0017094	23	0.00730159	86	0.018643	43	0.0113188	184
sp|P26641|EF1G_HUMAN	P26641	sp|P26641|EF1G_HUMAN	9	9	9	sp|P26641|EF1G_HUMAN Elongation factor 1-gamma OS=Homo sapiens OX=9606 GN=EEF1G PE=1 SV=3	1	9	9	9	5	7	9	8	5	7	9	8	5	7	9	8	21.3	21.3	21.3	60.93	By MS/MS	By MS/MS	By MS/MS	By MS/MS	17	0.0290598	23	0.00730159	49	0.0106222	37	0.0097394	153
sp|P62888|RL30_HUMAN	P62888	sp|P62888|RL30_HUMAN	2	2	2	sp|P62888|RL30_HUMAN 60S ribosomal protein L30 OS=Homo sapiens OX=9606 GN=RPL30 PE=1 SV=2	1	2	2	2	2	2	2	2	2	2	2	2	2	2	2	2	24.3	24.3	24.3	19.357	By MS/MS	By MS/MS	By MS/MS	By MS/MS	10	0.017094	23	0.00730159	25	0.00541947	20	0.00526454	96
sp|P61313|RL15_HUMAN	P61313	sp|P61313|RL15_HUMAN	5	5	5	sp|P61313|RL15_HUMAN 60S ribosomal protein L15 OS=Homo sapiens OX=9606 GN=RPL15 PE=1 SV=2	1	5	5	5	4	5	4	4	4	5	4	4	4	5	4	4	24.5	24.5	24.5	16.638	By MS/MS	By MS/MS	By MS/MS	By MS/MS	2	0.0034188	23	0.00730159	18	0.00390202	18	0.00473809	70
sp|P61247|RS3A_HUMAN	P61247	sp|P61247|RS3A_HUMAN	8	8	8	sp|P61247|RS3A_HUMAN 40S ribosomal protein S3a OS=Homo sapiens OX=9606 GN=RPS3A PE=1 SV=2	1	8	8	8	5	7	8	8	5	7	8	8	5	7	8	8	31.4	31.4	31.4	9.0623	By MS/MS	By MS/MS	By MS/MS	By MS/MS	0	0	23	0.00730159	29	0.00628658	10	0.00263227	66
sp|P62829|RL23_HUMAN	P62829	sp|P62829|RL23_HUMAN	2	2	2	sp|P62829|RL23_HUMAN 60S ribosomal protein L23 OS=Homo sapiens OX=9606 GN=RPL23 PE=1 SV=1	1	2	2	2	1	2	2	2	1	2	2	2	1	2	2	2	20	20	20	12.679	By MS/MS	By MS/MS	By MS/MS	By MS/MS	1	0.0017094	23	0.00730159	9	0.00195101	10	0.00263227	45
sp|P61353|RL27_HUMAN	P61353	sp|P61353|RL27_HUMAN	5	5	5	sp|P61353|RL27_HUMAN 60S ribosomal protein L27 OS=Homo sapiens OX=9606 GN=RPL27 PE=1 SV=2	1	5	5	5	4	5	4	4	4	5	4	4	4	5	4	4	43.4	43.4	43.4	10.839	By MS/MS	By MS/MS	By MS/MS	By MS/MS	0	0	21	0.00666667	9	0.00195101	16	0.00421164	54
sp|Q92841|DDX17_HUMAN;sp|P17844|DDX5_HUMAN	Q92841	sp|Q92841|DDX17_HUMAN	6;2	6;2	6;2	sp|Q92841|DDX17_HUMAN Probable ATP-dependent RNA helicase DDX17 OS=Homo sapiens OX=9606 GN=DDX17 PE=1 SV=2	2	6	6	6	2	5	6	4	2	5	6	4	2	5	6	4	10.2	10.2	10.2	8.2394	By MS/MS	By MS/MS	By MS/MS	By MS/MS	0	0	21	0.00666667	25	0.00541947	11	0.0028955	62
sp|P83731|RL24_HUMAN	P83731	sp|P83731|RL24_HUMAN	3	3	3	sp|P83731|RL24_HUMAN 60S ribosomal protein L24 OS=Homo sapiens OX=9606 GN=RPL24 PE=1 SV=1	1	3	3	3	2	3	3	3	2	3	3	3	2	3	3	3	19.1	19.1	19.1	7.6264	By MS/MS	By MS/MS	By MS/MS	By MS/MS	0	0	21	0.00666667	13	0.00281812	19	0.00500132	56
sp|P62701|RS4X_HUMAN;sp|Q8TD47|RS4Y2_HUMAN;sp|P22090|RS4Y1_HUMAN	P62701	sp|P62701|RS4X_HUMAN;sp|Q8TD47|RS4Y2_HUMAN	7;4;3	7;4;3	7;4;3	sp|P62701|RS4X_HUMAN 40S ribosomal protein S4, X isoform OS=Homo sapiens OX=9606 GN=RPS4X PE=1 SV=2;sp|Q8TD47|RS4Y2_HUMAN 40S ribosomal protein S4, Y isoform 2 OS=Homo sapiens OX=9606 GN=RPS4Y2 PE=2 SV=3	3	7	7	7	2	6	5	5	2	6	5	5	2	6	5	5	27	27	27	5.8016	By MS/MS	By MS/MS	By MS/MS	By MS/MS	0	0	21	0.00666667	10	0.00216779	10	0.00263227	44
sp|P50914|RL14_HUMAN	P50914	sp|P50914|RL14_HUMAN	3	3	3	sp|P50914|RL14_HUMAN 60S ribosomal protein L14 OS=Homo sapiens OX=9606 GN=RPL14 PE=1 SV=4	1	3	3	3	2	3	3	3	2	3	3	3	2	3	3	3	16.3	16.3	16.3	75.665	By MS/MS	By MS/MS	By MS/MS	By MS/MS	13	0.0222222	20	0.00634921	22	0.00476913	22	0.005791	91
sp|P62851|RS25_HUMAN	P62851	sp|P62851|RS25_HUMAN	4	4	4	sp|P62851|RS25_HUMAN 40S ribosomal protein S25 OS=Homo sapiens OX=9606 GN=RPS25 PE=1 SV=1	1	4	4	4	1	3	4	2	1	3	4	2	1	3	4	2	24	24	24	4.95	By MS/MS	By MS/MS	By MS/MS	By MS/MS	0	0	20	0.00634921	10	0.00216779	6	0.00157936	36
sp|P61978|HNRPK_HUMAN	P61978	sp|P61978|HNRPK_HUMAN	12	12	12	sp|P61978|HNRPK_HUMAN Heterogeneous nuclear ribonucleoprotein K OS=Homo sapiens OX=9606 GN=HNRNPK PE=1 SV=1	1	12	12	12	8	8	12	12	8	8	12	12	8	8	12	12	39.7	39.7	39.7	323.31	By MS/MS	By MS/MS	By MS/MS	By MS/MS	2	0.0034188	19	0.00603175	131	0.028398	83	0.0218479	320
sp|P67809|YBOX1_HUMAN;sp|Q9Y2T7|YBOX2_HUMAN	P67809	sp|P67809|YBOX1_HUMAN;sp|Q9Y2T7|YBOX2_HUMAN	5;3	5;3	2;0	sp|P67809|YBOX1_HUMAN Y-box-binding protein 1 OS=Homo sapiens OX=9606 GN=YBX1 PE=1 SV=3;sp|Q9Y2T7|YBOX2_HUMAN Y-box-binding protein 2 OS=Homo sapiens OX=9606 GN=YBX2 PE=1 SV=2	2	5	5	2	2	4	5	5	2	4	5	5	1	1	2	2	24.1	24.1	13	23.674	By MS/MS	By MS/MS	By MS/MS	By MS/MS	12	0.0205128	19	0.00603175	17	0.00368524	16	0.00421164	76
sp|P09651|ROA1_HUMAN;sp|Q32P51|RA1L2_HUMAN	P09651	sp|P09651|ROA1_HUMAN;sp|Q32P51|RA1L2_HUMAN	6;5	6;5	6;5	sp|P09651|ROA1_HUMAN Heterogeneous nuclear ribonucleoprotein A1 OS=Homo sapiens OX=9606 GN=HNRNPA1 PE=1 SV=5;sp|Q32P51|RA1L2_HUMAN Heterogeneous nuclear ribonucleoprotein A1-like 2 OS=Homo sapiens OX=9606 GN=HNRNPA1L2 PE=2 SV=2	2	6	6	6	3	6	6	6	3	6	6	6	3	6	6	6	17.5	17.5	17.5	29.529	By MS/MS	By MS/MS	By MS/MS	By MS/MS	0	0	18	0.00571429	46	0.00997182	26	0.00684391	110
sp|P62277|RS13_HUMAN	P62277	sp|P62277|RS13_HUMAN	4	4	4	sp|P62277|RS13_HUMAN 40S ribosomal protein S13 OS=Homo sapiens OX=9606 GN=RPS13 PE=1 SV=2	1	4	4	4	1	4	4	4	1	4	4	4	1	4	4	4	19.9	19.9	19.9	14.799	By MS/MS	By MS/MS	By MS/MS	By MS/MS	2	0.0034188	18	0.00571429	16	0.00346846	17	0.00447486	61
sp|P46781|RS9_HUMAN	P46781	sp|P46781|RS9_HUMAN	5	5	5	sp|P46781|RS9_HUMAN 40S ribosomal protein S9 OS=Homo sapiens OX=9606 GN=RPS9 PE=1 SV=3	1	5	5	5	2	4	4	5	2	4	4	5	2	4	4	5	22.2	22.2	22.2	10.555	By MS/MS	By MS/MS	By MS/MS	By MS/MS	2	0.0034188	18	0.00571429	17	0.00368524	20	0.00526454	62
sp|Q06830|PRDX1_HUMAN;sp|P32119|PRDX2_HUMAN	Q06830	sp|Q06830|PRDX1_HUMAN	4;1	4;1	4;1	sp|Q06830|PRDX1_HUMAN Peroxiredoxin-1 OS=Homo sapiens OX=9606 GN=PRDX1 PE=1 SV=1	2	4	4	4	1	4	4	3	1	4	4	3	1	4	4	3	26.6	26.6	26.6	7.5885	By MS/MS	By MS/MS	By MS/MS	By MS/MS	2	0.0034188	18	0.00571429	14	0.0030349	3	0.000789681	40
sp|Q14103|HNRPD_HUMAN	Q14103	sp|Q14103|HNRPD_HUMAN	2	2	2	sp|Q14103|HNRPD_HUMAN Heterogeneous nuclear ribonucleoprotein D0 OS=Homo sapiens OX=9606 GN=HNRNPD PE=1 SV=1	1	2	2	2	1	2	2	2	1	2	2	2	1	2	2	2	6.8	6.8	6.8	3.9427	By MS/MS	By MS/MS	By MS/MS	By MS/MS	4	0.00683761	17	0.00539683	14	0.0030349	16	0.00421164	63
sp|P10412|H14_HUMAN	P10412	sp|P10412|H14_HUMAN	5	5	1	sp|P10412|H14_HUMAN Histone H1.4 OS=Homo sapiens OX=9606 GN=H1-4 PE=1 SV=2	1	5	5	1	1	4	4	4	1	4	4	4	1	0	0	0	22.4	22.4	7.3	7.1353	By MS/MS	By MS/MS	By MS/MS	By MS/MS	1	0.0017094	17	0.00539683	16	0.00346846	17	0.00447486	60
sp|Q6DN14|MCTP1_HUMAN	Q6DN14	sp|Q6DN14|MCTP1_HUMAN	1	1	1	sp|Q6DN14|MCTP1_HUMAN Multiple C2 and transmembrane domain-containing protein 1 OS=Homo sapiens OX=9606 GN=MCTP1 PE=2 SV=2	1	1	1	1	1	1	0	0	1	1	0	0	1	1	0	0	1.9	1.9	1.9	1.2912	By MS/MS	By MS/MS			1	0.0017094	17	0.00539683	0	0	0	0	20
sp|P23588|IF4B_HUMAN	P23588	sp|P23588|IF4B_HUMAN	20	20	20	sp|P23588|IF4B_HUMAN Eukaryotic translation initiation factor 4B OS=Homo sapiens OX=9606 GN=EIF4B PE=1 SV=2	1	20	20	20	6	11	19	20	6	11	19	20	6	11	19	20	35.4	35.4	35.4	323.31	By MS/MS	By MS/MS	By MS/MS	By MS/MS	1	0.0017094	16	0.00507936	195	0.0422718	210	0.0552777	578
sp|Q07955|SRSF1_HUMAN	Q07955	sp|Q07955|SRSF1_HUMAN	6	6	6	sp|Q07955|SRSF1_HUMAN Serine/arginine-rich splicing factor 1 OS=Homo sapiens OX=9606 GN=SRSF1 PE=1 SV=2	1	6	6	6	4	6	6	5	4	6	6	5	4	6	6	5	29	29	29	7.7317	By MS/MS	By MS/MS	By MS/MS	By MS/MS	3	0.00512821	15	0.00476191	22	0.00476913	5	0.00131614	56
sp|Q9NZI8|IF2B1_HUMAN;sp|Q9Y6M1|IF2B2_HUMAN	Q9NZI8	sp|Q9NZI8|IF2B1_HUMAN	6;1	6;1	5;0	sp|Q9NZI8|IF2B1_HUMAN Insulin-like growth factor 2 mRNA-binding protein 1 OS=Homo sapiens OX=9606 GN=IGF2BP1 PE=1 SV=2	2	6	6	5	0	6	5	5	0	6	5	5	0	5	4	4	16.3	16.3	14	56.757		By MS/MS	By MS/MS	By MS/MS	0	0	15	0.00476191	41	0.00888792	9	0.00236904	73
sp|Q02543|RL18A_HUMAN	Q02543	sp|Q02543|RL18A_HUMAN	3	3	3	sp|Q02543|RL18A_HUMAN 60S ribosomal protein L18a OS=Homo sapiens OX=9606 GN=RPL18A PE=1 SV=2	1	3	3	3	2	3	3	3	2	3	3	3	2	3	3	3	19.3	19.3	19.3	4.1859	By MS/MS	By MS/MS	By MS/MS	By MS/MS	5	0.00854701	15	0.00476191	4	0.000867115	13	0.00342195	43
sp|Q9Y3U8|RL36_HUMAN	Q9Y3U8	sp|Q9Y3U8|RL36_HUMAN	2	2	2	sp|Q9Y3U8|RL36_HUMAN 60S ribosomal protein L36 OS=Homo sapiens OX=9606 GN=RPL36 PE=1 SV=3	1	2	2	2	0	2	1	2	0	2	1	2	0	2	1	2	20	20	20	3.251		By MS/MS	By MS/MS	By MS/MS	0	0	15	0.00476191	3	0.000650336	6	0.00157936	29
sp|Q9UNX3|RL26L_HUMAN;sp|P61254|RL26_HUMAN	Q9UNX3	sp|Q9UNX3|RL26L_HUMAN;sp|P61254|RL26_HUMAN	2;2	2;2	2;2	sp|Q9UNX3|RL26L_HUMAN 60S ribosomal protein L26-like 1 OS=Homo sapiens OX=9606 GN=RPL26L1 PE=1 SV=1;sp|P61254|RL26_HUMAN 60S ribosomal protein L26 OS=Homo sapiens OX=9606 GN=RPL26 PE=1 SV=1	2	2	2	2	0	2	2	2	0	2	2	2	0	2	2	2	11	11	11	2.6872		By MS/MS	By MS/MS	By MS/MS	0	0	15	0.00476191	7	0.00151745	10	0.00263227	33
sp|P62263|RS14_HUMAN	P62263	sp|P62263|RS14_HUMAN	3	3	3	sp|P62263|RS14_HUMAN 40S ribosomal protein S14 OS=Homo sapiens OX=9606 GN=RPS14 PE=1 SV=3	1	3	3	3	1	3	1	2	1	3	1	2	1	3	1	2	29.8	29.8	29.8	4.9206	By MS/MS	By MS/MS	By MS/MS	By MS/MS	4	0.00683761	15	0.00476191	9	0.00195101	8	0.00210582	37
sp|P62280|RS11_HUMAN	P62280	sp|P62280|RS11_HUMAN	6	6	6	sp|P62280|RS11_HUMAN 40S ribosomal protein S11 OS=Homo sapiens OX=9606 GN=RPS11 PE=1 SV=3	1	6	6	6	5	6	5	6	5	6	5	6	5	6	5	6	34.8	34.8	34.8	10.828	By MS/MS	By MS/MS	By MS/MS	By MS/MS	0	0	15	0.00476191	6	0.00130067	9	0.00236904	30
sp|P04406|G3P_HUMAN	P04406	sp|P04406|G3P_HUMAN	5	5	5	sp|P04406|G3P_HUMAN Glyceraldehyde-3-phosphate dehydrogenase OS=Homo sapiens OX=9606 GN=GAPDH PE=1 SV=3	1	5	5	5	1	3	5	4	1	3	5	4	1	3	5	4	24.2	24.2	24.2	19.096	By MS/MS	By MS/MS	By MS/MS	By MS/MS	12	0.0205128	15	0.00476191	18	0.00390202	3	0.000789681	48
sp|P68371|TBB4B_HUMAN;sp|P04350|TBB4A_HUMAN	P68371	sp|P68371|TBB4B_HUMAN;sp|P04350|TBB4A_HUMAN	10;8	2;1	2;1	sp|P68371|TBB4B_HUMAN Tubulin beta-4B chain OS=Homo sapiens OX=9606 GN=TUBB4B PE=1 SV=1;sp|P04350|TBB4A_HUMAN Tubulin beta-4A chain OS=Homo sapiens OX=9606 GN=TUBB4A PE=1 SV=2	2	10	2	2	5	10	8	10	2	2	2	2	2	2	2	2	30.8	6.5	6.5	8.737	By MS/MS	By MS/MS	By MS/MS	By MS/MS	0	0	14	0.00444444	1	0.000216779	9	0.00236904	24
sp|P12956|XRCC6_HUMAN	P12956	sp|P12956|XRCC6_HUMAN	5	5	5	sp|P12956|XRCC6_HUMAN X-ray repair cross-complementing protein 6 OS=Homo sapiens OX=9606 GN=XRCC6 PE=1 SV=2	1	5	5	5	1	5	4	4	1	5	4	4	1	5	4	4	9.7	9.7	9.7	6.3826	By MS/MS	By MS/MS	By MS/MS	By MS/MS	0	0	14	0.00444444	18	0.00390202	1	0.000263227	33
sp|P10809|CH60_HUMAN	P10809	sp|P10809|CH60_HUMAN	4	4	4	sp|P10809|CH60_HUMAN 60 kDa heat shock protein, mitochondrial OS=Homo sapiens OX=9606 GN=HSPD1 PE=1 SV=2	1	4	4	4	0	4	3	3	0	4	3	3	0	4	3	3	11.7	11.7	11.7	136.61		By MS/MS	By MS/MS	By MS/MS	0	0	13	0.00412698	8	0.00173423	12	0.00315873	40
sp|P62987|RL40_HUMAN;sp|P62979|RS27A_HUMAN;sp|P0CG47|UBB_HUMAN;sp|P0CG48|UBC_HUMAN	P62987	sp|P62987|RL40_HUMAN;sp|P62979|RS27A_HUMAN;sp|P0CG47|UBB_HUMAN;sp|P0CG48|UBC_HUMAN	2;2;2;2	2;2;2;2	2;2;2;2	sp|P62987|RL40_HUMAN Ubiquitin-60S ribosomal protein L40 OS=Homo sapiens OX=9606 GN=UBA52 PE=1 SV=2;sp|P62979|RS27A_HUMAN Ubiquitin-40S ribosomal protein S27a OS=Homo sapiens OX=9606 GN=RPS27A PE=1 SV=2;sp|P0CG47|UBB_HUMAN Polyubiquitin-B OS=Homo sapiens O	4	2	2	2	1	2	2	2	1	2	2	2	1	2	2	2	19.5	19.5	19.5	63.447	By matching	By MS/MS	By MS/MS	By MS/MS	0	0	13	0.00412698	2	0.000433557	13	0.00342195	29
sp|P84090|ERH_HUMAN	P84090	sp|P84090|ERH_HUMAN	4	4	4	sp|P84090|ERH_HUMAN Enhancer of rudimentary homolog OS=Homo sapiens OX=9606 GN=ERH PE=1 SV=1	1	4	4	4	1	4	4	4	1	4	4	4	1	4	4	4	46.2	46.2	46.2	312.8	By MS/MS	By MS/MS	By MS/MS	By MS/MS	0	0	12	0.00380952	19	0.00411879	21	0.00552777	83
sp|Q16629|SRSF7_HUMAN	Q16629	sp|Q16629|SRSF7_HUMAN	4	4	3	sp|Q16629|SRSF7_HUMAN Serine/arginine-rich splicing factor 7 OS=Homo sapiens OX=9606 GN=SRSF7 PE=1 SV=1	1	4	4	3	3	4	4	4	3	4	4	4	2	3	3	3	17.6	17.6	17.6	8.6905	By MS/MS	By MS/MS	By MS/MS	By MS/MS	2	0.0034188	12	0.00380952	23	0.00498591	14	0.00368518	65
sp|P46777|RL5_HUMAN	P46777	sp|P46777|RL5_HUMAN	4	4	4	sp|P46777|RL5_HUMAN 60S ribosomal protein L5 OS=Homo sapiens OX=9606 GN=RPL5 PE=1 SV=3	1	4	4	4	2	3	4	3	2	3	4	3	2	3	4	3	16.5	16.5	16.5	17.944	By MS/MS	By MS/MS	By MS/MS	By MS/MS	1	0.0017094	12	0.00380952	22	0.00476913	13	0.00342195	57
sp|P62750|RL23A_HUMAN	P62750	sp|P62750|RL23A_HUMAN	2	2	2	sp|P62750|RL23A_HUMAN 60S ribosomal protein L23a OS=Homo sapiens OX=9606 GN=RPL23A PE=1 SV=1	1	2	2	2	1	2	2	2	1	2	2	2	1	2	2	2	13.5	13.5	13.5	4.0705	By MS/MS	By MS/MS	By MS/MS	By MS/MS	5	0.00854701	12	0.00380952	9	0.00195101	9	0.00236904	40
sp|P46782|RS5_HUMAN	P46782	sp|P46782|RS5_HUMAN	3	3	3	sp|P46782|RS5_HUMAN 40S ribosomal protein S5 OS=Homo sapiens OX=9606 GN=RPS5 PE=1 SV=4	1	3	3	3	0	3	3	3	0	3	3	3	0	3	3	3	22.1	22.1	22.1	8.9559		By MS/MS	By MS/MS	By MS/MS	0	0	12	0.00380952	41	0.00888792	27	0.00710713	82
sp|P47914|RL29_HUMAN	P47914	sp|P47914|RL29_HUMAN	2	2	2	sp|P47914|RL29_HUMAN 60S ribosomal protein L29 OS=Homo sapiens OX=9606 GN=RPL29 PE=1 SV=2	1	2	2	2	1	2	1	1	1	2	1	1	1	2	1	1	14.5	14.5	14.5	4.2237	By MS/MS	By MS/MS	By MS/MS	By MS/MS	4	0.00683761	11	0.00349206	10	0.00216779	6	0.00157936	38
sp|P40429|RL13A_HUMAN;sp|Q6NVV1|R13P3_HUMAN	P40429	sp|P40429|RL13A_HUMAN;sp|Q6NVV1|R13P3_HUMAN	4;2	4;2	4;2	sp|P40429|RL13A_HUMAN 60S ribosomal protein L13a OS=Homo sapiens OX=9606 GN=RPL13A PE=1 SV=2;sp|Q6NVV1|R13P3_HUMAN Putative 60S ribosomal protein L13a protein RPL13AP3 OS=Homo sapiens OX=9606 GN=RPL13AP3 PE=5 SV=1	2	4	4	4	2	4	4	4	2	4	4	4	2	4	4	4	22.2	22.2	22.2	6.0813	By MS/MS	By MS/MS	By MS/MS	By MS/MS	0	0	11	0.00349206	9	0.00195101	9	0.00236904	31
sp|P52272|HNRPM_HUMAN	P52272	sp|P52272|HNRPM_HUMAN	1	1	1	sp|P52272|HNRPM_HUMAN Heterogeneous nuclear ribonucleoprotein M OS=Homo sapiens OX=9606 GN=HNRNPM PE=1 SV=3	1	1	1	1	0	1	0	1	0	1	0	1	0	1	0	1	2.2	2.2	2.2	4.5554		By MS/MS		By MS/MS	0	0	11	0.00349206	0	0	3	0.000789681	14
sp|P84103|SRSF3_HUMAN	P84103	sp|P84103|SRSF3_HUMAN	3	2	2	sp|P84103|SRSF3_HUMAN Serine/arginine-rich splicing factor 3 OS=Homo sapiens OX=9606 GN=SRSF3 PE=1 SV=1	1	3	2	2	1	3	3	3	0	2	2	2	0	2	2	2	18.3	18.3	18.3	16.865	By matching	By MS/MS	By MS/MS	By MS/MS	0	0	10	0.0031746	12	0.00260134	8	0.00210582	40
sp|P62861|RS30_HUMAN	P62861	sp|P62861|RS30_HUMAN	1	1	1	sp|P62861|RS30_HUMAN 40S ribosomal protein S30 OS=Homo sapiens OX=9606 GN=FAU PE=1 SV=1	1	1	1	1	0	1	1	1	0	1	1	1	0	1	1	1	16.9	16.9	16.9	3.6902		By MS/MS	By MS/MS	By MS/MS	0	0	10	0.0031746	11	0.00238456	12	0.00315873	39
sp|P18621|RL17_HUMAN	P18621	sp|P18621|RL17_HUMAN	2	2	2	sp|P18621|RL17_HUMAN 60S ribosomal protein L17 OS=Homo sapiens OX=9606 GN=RPL17 PE=1 SV=3	1	2	2	2	0	2	2	2	0	2	2	2	0	2	2	2	13	13	13	3.2978		By MS/MS	By MS/MS	By MS/MS	0	0	10	0.0031746	8	0.00173423	12	0.00315873	32
sp|P62854|RS26_HUMAN;sp|Q5JNZ5|RS26L_HUMAN	P62854	sp|P62854|RS26_HUMAN;sp|Q5JNZ5|RS26L_HUMAN	2;1	2;1	2;1	sp|P62854|RS26_HUMAN 40S ribosomal protein S26 OS=Homo sapiens OX=9606 GN=RPS26 PE=1 SV=3;sp|Q5JNZ5|RS26L_HUMAN Putative 40S ribosomal protein S26-like 1 OS=Homo sapiens OX=9606 GN=RPS26P11 PE=5 SV=1	2	2	2	2	2	2	2	2	2	2	2	2	2	2	2	2	20.9	20.9	20.9	7.8577	By MS/MS	By MS/MS	By MS/MS	By MS/MS	2	0.0034188	10	0.0031746	16	0.00346846	8	0.00210582	38
sp|P13010|XRCC5_HUMAN	P13010	sp|P13010|XRCC5_HUMAN	2	2	2	sp|P13010|XRCC5_HUMAN X-ray repair cross-complementing protein 5 OS=Homo sapiens OX=9606 GN=XRCC5 PE=1 SV=3	1	2	2	2	1	2	2	2	1	2	2	2	1	2	2	2	2.9	2.9	2.9	2.382	By MS/MS	By MS/MS	By MS/MS	By MS/MS	0	0	10	0.0031746	11	0.00238456	3	0.000789681	24
sp|P62314|SMD1_HUMAN	P62314	sp|P62314|SMD1_HUMAN	2	2	2	sp|P62314|SMD1_HUMAN Small nuclear ribonucleoprotein Sm D1 OS=Homo sapiens OX=9606 GN=SNRPD1 PE=1 SV=1	1	2	2	2	0	1	2	2	0	1	2	2	0	1	2	2	27.7	27.7	27.7	4.0262		By MS/MS	By MS/MS	By MS/MS	0	0	9	0.00285714	10	0.00216779	11	0.0028955	40
sp|Q99878|H2A1J_HUMAN;sp|Q96KK5|H2A1H_HUMAN;sp|Q9BTM1|H2AJ_HUMAN;sp|Q16777|H2A2C_HUMAN;sp|Q93077|H2A1C_HUMAN;sp|Q7L7L0|H2A3_HUMAN;sp|Q6FI13|H2A2A_HUMAN;sp|P20671|H2A1D_HUMAN;sp|P0C0S8|H2A1_HUMAN;sp|P04908|H2A1B_HUMAN;sp|Q71UI9|H2AV_HUMAN;sp|P0C0S5|H2AZ_HUMAN;sp|Q96QV6|H2A1A_HUMAN;sp|P16104|H2AX_HUMAN;sp|Q8IUE6|H2A2B_HUMAN	Q99878	sp|Q99878|H2A1J_HUMAN;sp|Q96KK5|H2A1H_HUMAN;sp|Q9BTM1|H2AJ_HUMAN;sp|Q16777|H2A2C_HUMAN;sp|Q93077|H2A1C_HUMAN;sp|Q7L7L0|H2A3_HUMAN;sp|Q6FI13|H2A2A_HUMAN;sp|P20671|H2A1D_HUMAN;sp|P0C0S8|H2A1_HUMAN;sp|P04908|H2A1B_HUMAN;sp|Q71UI9|H2AV_HUMAN;sp|P0C0S5|H2AZ_HUMAN;sp|Q96QV6|H2A1A_HUMAN;sp|P16104|H2AX_HUMAN	3;3;3;3;3;3;3;3;3;3;2;2;2;2;1	3;3;3;3;3;3;3;3;3;3;2;2;2;2;1	3;3;3;3;3;3;3;3;3;3;2;2;2;2;1	sp|Q99878|H2A1J_HUMAN Histone H2A type 1-J OS=Homo sapiens OX=9606 GN=H2AC14 PE=1 SV=3;sp|Q96KK5|H2A1H_HUMAN Histone H2A type 1-H OS=Homo sapiens OX=9606 GN=H2AC12 PE=1 SV=3;sp|Q9BTM1|H2AJ_HUMAN Histone H2A.J OS=Homo sapiens OX=9606 GN=H2AJ PE=1 SV=1;sp|Q1	15	3	3	3	1	3	3	3	1	3	3	3	1	3	3	3	27.3	27.3	27.3	6.0242	By MS/MS	By MS/MS	By MS/MS	By MS/MS	0	0	9	0.00285714	17	0.00368524	15	0.00394841	48
sp|P84098|RL19_HUMAN	P84098	sp|P84098|RL19_HUMAN	1	1	1	sp|P84098|RL19_HUMAN 60S ribosomal protein L19 OS=Homo sapiens OX=9606 GN=RPL19 PE=1 SV=1	1	1	1	1	1	1	1	1	1	1	1	1	1	1	1	1	8.7	8.7	8.7	42.274	By MS/MS	By MS/MS	By MS/MS	By MS/MS	7	0.0119658	9	0.00285714	6	0.00130067	6	0.00157936	34
sp|P42766|RL35_HUMAN	P42766	sp|P42766|RL35_HUMAN	3	3	3	sp|P42766|RL35_HUMAN 60S ribosomal protein L35 OS=Homo sapiens OX=9606 GN=RPL35 PE=1 SV=2	1	3	3	3	2	2	2	3	2	2	2	3	2	2	2	3	18.7	18.7	18.7	17.387	By MS/MS	By MS/MS	By MS/MS	By MS/MS	2	0.0034188	9	0.00285714	9	0.00195101	7	0.00184259	31
sp|P62318|SMD3_HUMAN	P62318	sp|P62318|SMD3_HUMAN	4	4	4	sp|P62318|SMD3_HUMAN Small nuclear ribonucleoprotein Sm D3 OS=Homo sapiens OX=9606 GN=SNRPD3 PE=1 SV=1	1	4	4	4	2	3	3	4	2	3	3	4	2	3	3	4	37.3	37.3	37.3	74.509	By MS/MS	By MS/MS	By MS/MS	By MS/MS	1	0.0017094	8	0.00253968	19	0.00411879	21	0.00552777	66
sp|P18077|RL35A_HUMAN	P18077	sp|P18077|RL35A_HUMAN	2	2	2	sp|P18077|RL35A_HUMAN 60S ribosomal protein L35a OS=Homo sapiens OX=9606 GN=RPL35A PE=1 SV=2	1	2	2	2	0	2	0	1	0	2	0	1	0	2	0	1	14.5	14.5	14.5	1.4181		By MS/MS		By MS/MS	0	0	8	0.00253968	0	0	3	0.000789681	11
sp|O43166|SI1L1_HUMAN	O43166	sp|O43166|SI1L1_HUMAN	1	1	1	sp|O43166|SI1L1_HUMAN Signal-induced proliferation-associated 1-like protein 1 OS=Homo sapiens OX=9606 GN=SIPA1L1 PE=1 SV=4	1	1	1	1	0	1	1	1	0	1	1	1	0	1	1	1	0.6	0.6	0.6	1.7338		By MS/MS	By MS/MS	By MS/MS	0	0	7	0.00222222	11	0.00238456	9	0.00236904	35
sp|O60506|HNRPQ_HUMAN	O60506	sp|O60506|HNRPQ_HUMAN	7	7	4	sp|O60506|HNRPQ_HUMAN Heterogeneous nuclear ribonucleoprotein Q OS=Homo sapiens OX=9606 GN=SYNCRIP PE=1 SV=2	1	7	7	4	5	6	7	5	5	6	7	5	2	4	4	3	14.3	14.3	9.3	11.478	By MS/MS	By MS/MS	By MS/MS	By MS/MS	0	0	7	0.00222222	31	0.00672014	7	0.00184259	51
sp|P39019|RS19_HUMAN	P39019	sp|P39019|RS19_HUMAN	3	3	3	sp|P39019|RS19_HUMAN 40S ribosomal protein S19 OS=Homo sapiens OX=9606 GN=RPS19 PE=1 SV=2	1	3	3	3	2	3	3	3	2	3	3	3	2	3	3	3	21.4	21.4	21.4	4.3258	By MS/MS	By MS/MS	By MS/MS	By MS/MS	0	0	7	0.00222222	16	0.00346846	14	0.00368518	39
sp|Q01130|SRSF2_HUMAN;sp|Q9BRL6|SRSF8_HUMAN	Q01130	sp|Q01130|SRSF2_HUMAN;sp|Q9BRL6|SRSF8_HUMAN	1;1	1;1	1;1	sp|Q01130|SRSF2_HUMAN Serine/arginine-rich splicing factor 2 OS=Homo sapiens OX=9606 GN=SRSF2 PE=1 SV=4;sp|Q9BRL6|SRSF8_HUMAN Serine/arginine-rich splicing factor 8 OS=Homo sapiens OX=9606 GN=SRSF8 PE=1 SV=1	2	1	1	1	0	1	1	1	0	1	1	1	0	1	1	1	3.6	3.6	3.6	3.3738		By MS/MS	By MS/MS	By MS/MS	0	0	7	0.00222222	3	0.000650336	2	0.000526454	13
sp|P50990|TCPQ_HUMAN	P50990	sp|P50990|TCPQ_HUMAN	6	6	6	sp|P50990|TCPQ_HUMAN T-complex protein 1 subunit theta OS=Homo sapiens OX=9606 GN=CCT8 PE=1 SV=4	1	6	6	6	0	6	4	6	0	6	4	6	0	6	4	6	11.9	11.9	11.9	8.1907		By MS/MS	By MS/MS	By MS/MS	0	0	7	0.00222222	13	0.00281812	28	0.00737036	48
sp|P49207|RL34_HUMAN	P49207	sp|P49207|RL34_HUMAN	2	2	2	sp|P49207|RL34_HUMAN 60S ribosomal protein L34 OS=Homo sapiens OX=9606 GN=RPL34 PE=1 SV=3	1	2	2	2	1	2	2	2	1	2	2	2	1	2	2	2	12.8	12.8	12.8	2.6391	By MS/MS	By MS/MS	By MS/MS	By MS/MS	0	0	7	0.00222222	1	0.000216779	4	0.00105291	12
sp|P68431|H31_HUMAN	P68431	sp|P68431|H31_HUMAN	1	1	1	sp|P68431|H31_HUMAN Histone H3.1 OS=Homo sapiens OX=9606 GN=H3C1 PE=1 SV=2	1	1	1	1	0	1	1	1	0	1	1	1	0	1	1	1	23.5	23.5	23.5	13.038		By MS/MS	By MS/MS	By MS/MS	0	0	7	0.00222222	1	0.000216779	1	0.000263227	9
sp|P60891|PRPS1_HUMAN	P60891	sp|P60891|PRPS1_HUMAN	10	10	5	sp|P60891|PRPS1_HUMAN Ribose-phosphate pyrophosphokinase 1 OS=Homo sapiens OX=9606 GN=PRPS1 PE=1 SV=2	1	10	10	5	4	6	10	10	4	6	10	10	2	1	5	5	40.9	40.9	20.4	89.059	By MS/MS	By MS/MS	By MS/MS	By MS/MS	5	0.00854701	6	0.00190476	80	0.0173423	69	0.0181627	204
sp|Q9UQ26|RIMS2_HUMAN	Q9UQ26	sp|Q9UQ26|RIMS2_HUMAN	1	1	1	sp|Q9UQ26|RIMS2_HUMAN Regulating synaptic membrane exocytosis protein 2 OS=Homo sapiens OX=9606 GN=RIMS2 PE=1 SV=2	1	1	1	1	0	1	0	0	0	1	0	0	0	1	0	0	1.5	1.5	1.5	2.5116		By MS/MS			0	0	6	0.00190476	0	0	0	0	27
sp|Q9BRS2|RIOK1_HUMAN	Q9BRS2	sp|Q9BRS2|RIOK1_HUMAN	4	4	4	sp|Q9BRS2|RIOK1_HUMAN Serine/threonine-protein kinase RIO1 OS=Homo sapiens OX=9606 GN=RIOK1 PE=1 SV=2	1	4	4	4	3	4	4	4	3	4	4	4	3	4	4	4	9.3	9.3	9.3	6.9833	By MS/MS	By MS/MS	By MS/MS	By MS/MS	0	0	6	0.00190476	23	0.00498591	12	0.00315873	48
sp|P35268|RL22_HUMAN	P35268	sp|P35268|RL22_HUMAN	2	2	2	sp|P35268|RL22_HUMAN 60S ribosomal protein L22 OS=Homo sapiens OX=9606 GN=RPL22 PE=1 SV=2	1	2	2	2	2	2	2	2	2	2	2	2	2	2	2	2	18.8	18.8	18.8	2.5225	By MS/MS	By MS/MS	By MS/MS	By MS/MS	0	0	6	0.00190476	0	0	1	0.000263227	7
sp|P27635|RL10_HUMAN	P27635	sp|P27635|RL10_HUMAN	2	2	2	sp|P27635|RL10_HUMAN 60S ribosomal protein L10 OS=Homo sapiens OX=9606 GN=RPL10 PE=1 SV=4	1	2	2	2	1	2	2	2	1	2	2	2	1	2	2	2	7.9	7.9	7.9	1.3302	By MS/MS	By MS/MS	By MS/MS	By MS/MS	0	0	5	0.0015873	4	0.000867115	0	0	11
sp|P62244|RS15A_HUMAN	P62244	sp|P62244|RS15A_HUMAN	3	3	3	sp|P62244|RS15A_HUMAN 40S ribosomal protein S15a OS=Homo sapiens OX=9606 GN=RPS15A PE=1 SV=2	1	3	3	3	2	3	3	3	2	3	3	3	2	3	3	3	23.8	23.8	23.8	3.407	By MS/MS	By MS/MS	By MS/MS	By MS/MS	0	0	5	0.0015873	5	0.00108389	6	0.00157936	17
sp|Q13243|SRSF5_HUMAN;sp|Q13247|SRSF6_HUMAN;sp|Q08170|SRSF4_HUMAN	Q13243	sp|Q13243|SRSF5_HUMAN;sp|Q13247|SRSF6_HUMAN;sp|Q08170|SRSF4_HUMAN	1;1;1	1;1;1	1;1;1	sp|Q13243|SRSF5_HUMAN Serine/arginine-rich splicing factor 5 OS=Homo sapiens OX=9606 GN=SRSF5 PE=1 SV=1;sp|Q13247|SRSF6_HUMAN Serine/arginine-rich splicing factor 6 OS=Homo sapiens OX=9606 GN=SRSF6 PE=1 SV=2;sp|Q08170|SRSF4_HUMAN Serine/arginine-rich splic	3	1	1	1	1	1	1	1	1	1	1	1	1	1	1	1	3.3	3.3	3.3	2.0849	By MS/MS	By MS/MS	By MS/MS	By MS/MS	4	0.00683761	5	0.0015873	6	0.00130067	3	0.000789681	19
sp|Q15393|SF3B3_HUMAN	Q15393	sp|Q15393|SF3B3_HUMAN	5	5	5	sp|Q15393|SF3B3_HUMAN Splicing factor 3B subunit 3 OS=Homo sapiens OX=9606 GN=SF3B3 PE=1 SV=4	1	5	5	5	0	4	5	4	0	4	5	4	0	4	5	4	5.8	5.8	5.8	12.157		By MS/MS	By MS/MS	By MS/MS	0	0	5	0.0015873	18	0.00390202	6	0.00157936	29
sp|P25398|RS12_HUMAN	P25398	sp|P25398|RS12_HUMAN	4	4	4	sp|P25398|RS12_HUMAN 40S ribosomal protein S12 OS=Homo sapiens OX=9606 GN=RPS12 PE=1 SV=3	1	4	4	4	3	3	4	4	3	3	4	4	3	3	4	4	42.4	42.4	42.4	9.6776	By MS/MS	By MS/MS	By MS/MS	By MS/MS	9	0.0153846	5	0.0015873	14	0.0030349	2	0.000526454	30
sp|Q12906|ILF3_HUMAN	Q12906	sp|Q12906|ILF3_HUMAN	4	4	4	sp|Q12906|ILF3_HUMAN Interleukin enhancer-binding factor 3 OS=Homo sapiens OX=9606 GN=ILF3 PE=1 SV=3	1	4	4	4	1	4	3	4	1	4	3	4	1	4	3	4	5.7	5.7	5.7	9.5447	By MS/MS	By MS/MS	By MS/MS	By MS/MS	0	0	5	0.0015873	5	0.00108389	1	0.000263227	11
sp|Q99714|HCD2_HUMAN	Q99714	sp|Q99714|HCD2_HUMAN	2	2	2	sp|Q99714|HCD2_HUMAN 3-hydroxyacyl-CoA dehydrogenase type-2 OS=Homo sapiens OX=9606 GN=HSD17B10 PE=1 SV=3	1	2	2	2	1	2	0	1	1	2	0	1	1	2	0	1	11.9	11.9	11.9	3.8474	By MS/MS	By MS/MS		By matching	4	0.00683761	5	0.0015873	0	0	0	0	9
sp|P98175|RBM10_HUMAN;sp|P78332|RBM6_HUMAN	P98175	sp|P98175|RBM10_HUMAN	12;1	12;1	12;1	sp|P98175|RBM10_HUMAN RNA-binding protein 10 OS=Homo sapiens OX=9606 GN=RBM10 PE=1 SV=3	2	12	12	12	4	8	12	8	4	8	12	8	4	8	12	8	19.2	19.2	19.2	37.96	By MS/MS	By MS/MS	By MS/MS	By MS/MS	0	0	4	0.00126984	43	0.00932148	6	0.00157936	60
sp|P60866|RS20_HUMAN	P60866	sp|P60866|RS20_HUMAN	3	3	3	sp|P60866|RS20_HUMAN 40S ribosomal protein S20 OS=Homo sapiens OX=9606 GN=RPS20 PE=1 SV=1	1	3	3	3	2	2	2	2	2	2	2	2	2	2	2	2	25.2	25.2	25.2	2.2884	By MS/MS	By MS/MS	By MS/MS	By MS/MS	0	0	4	0.00126984	1	0.000216779	0	0	7
sp|O43175|SERA_HUMAN	O43175	sp|O43175|SERA_HUMAN	3	3	3	sp|O43175|SERA_HUMAN D-3-phosphoglycerate dehydrogenase OS=Homo sapiens OX=9606 GN=PHGDH PE=1 SV=4	1	3	3	3	0	3	3	3	0	3	3	3	0	3	3	3	7.1	7.1	7.1	3.2278		By MS/MS	By matching	By MS/MS	0	0	4	0.00126984	0	0	5	0.00131614	9
sp|Q00325|MPCP_HUMAN	Q00325	sp|Q00325|MPCP_HUMAN	1	1	1	sp|Q00325|MPCP_HUMAN Phosphate carrier protein, mitochondrial OS=Homo sapiens OX=9606 GN=SLC25A3 PE=1 SV=2	1	1	1	1	1	1	0	1	1	1	0	1	1	1	0	1	3.3	3.3	3.3	1.6855	By matching	By MS/MS		By MS/MS	0	0	4	0.00126984	0	0	5	0.00131614	9
sp|Q09028|RBBP4_HUMAN;sp|Q16576|RBBP7_HUMAN	Q09028	sp|Q09028|RBBP4_HUMAN;sp|Q16576|RBBP7_HUMAN	2;1	2;1	2;1	sp|Q09028|RBBP4_HUMAN Histone-binding protein RBBP4 OS=Homo sapiens OX=9606 GN=RBBP4 PE=1 SV=3;sp|Q16576|RBBP7_HUMAN Histone-binding protein RBBP7 OS=Homo sapiens OX=9606 GN=RBBP7 PE=1 SV=1	2	2	2	2	2	2	2	2	2	2	2	2	2	2	2	2	5.2	5.2	5.2	2.8316	By MS/MS	By MS/MS	By MS/MS	By MS/MS	1	0.0017094	4	0.00126984	5	0.00108389	1	0.000263227	11
sp|Q9NQ92|COPRS_HUMAN	Q9NQ92	sp|Q9NQ92|COPRS_HUMAN	3	3	3	sp|Q9NQ92|COPRS_HUMAN Coordinator of PRMT5 and differentiation stimulator OS=Homo sapiens OX=9606 GN=COPRS PE=1 SV=3	1	3	3	3	1	3	3	3	1	3	3	3	1	3	3	3	22.8	22.8	22.8	4.5363	By MS/MS	By MS/MS	By MS/MS	By MS/MS	0	0	4	0.00126984	3	0.000650336	1	0.000263227	8
sp|P05023|AT1A1_HUMAN;sp|P13637|AT1A3_HUMAN;sp|P50993|AT1A2_HUMAN	P05023	sp|P05023|AT1A1_HUMAN;sp|P13637|AT1A3_HUMAN	3;2;1	3;2;1	3;2;1	sp|P05023|AT1A1_HUMAN Sodium/potassium-transporting ATPase subunit alpha-1 OS=Homo sapiens OX=9606 GN=ATP1A1 PE=1 SV=1;sp|P13637|AT1A3_HUMAN Sodium/potassium-transporting ATPase subunit alpha-3 OS=Homo sapiens OX=9606 GN=ATP1A3 PE=1 SV=3	3	3	3	3	0	3	1	3	0	3	1	3	0	3	1	3	4.2	4.2	4.2	2.2244		By MS/MS	By matching	By matching	0	0	4	0.00126984	0	0	0	0	4
sp|P63162|RSMN_HUMAN;sp|P14678|RSMB_HUMAN	P63162	sp|P63162|RSMN_HUMAN;sp|P14678|RSMB_HUMAN	3;3	3;3	3;3	sp|P63162|RSMN_HUMAN Small nuclear ribonucleoprotein-associated protein N OS=Homo sapiens OX=9606 GN=SNRPN PE=1 SV=1;sp|P14678|RSMB_HUMAN Small nuclear ribonucleoprotein-associated proteins B and B OS=Homo sapiens OX=9606 GN=SNRPB PE=1 SV=2	2	3	3	3	1	3	3	3	1	3	3	3	1	3	3	3	12.1	12.1	12.1	18.193	By MS/MS	By MS/MS	By MS/MS	By MS/MS	0	0	3	0.000952381	23	0.00498591	24	0.00631745	63
sp|Q99880|H2B1L_HUMAN;sp|Q99879|H2B1M_HUMAN;sp|Q99877|H2B1N_HUMAN;sp|Q93079|H2B1H_HUMAN;sp|Q8N257|H2B3B_HUMAN;sp|Q5QNW6|H2B2F_HUMAN;sp|Q16778|H2B2E_HUMAN;sp|P62807|H2B1C_HUMAN;sp|P58876|H2B1D_HUMAN;sp|P57053|H2BFS_HUMAN;sp|P33778|H2B1B_HUMAN;sp|P23527|H2B1O_HUMAN;sp|P06899|H2B1J_HUMAN;sp|O60814|H2B1K_HUMAN;sp|A0A2R8Y619|H2BE1_HUMAN;sp|Q96A08|H2B1A_HUMAN	Q99880	sp|Q99880|H2B1L_HUMAN;sp|Q99879|H2B1M_HUMAN;sp|Q99877|H2B1N_HUMAN;sp|Q93079|H2B1H_HUMAN;sp|Q8N257|H2B3B_HUMAN;sp|Q5QNW6|H2B2F_HUMAN;sp|Q16778|H2B2E_HUMAN;sp|P62807|H2B1C_HUMAN;sp|P58876|H2B1D_HUMAN;sp|P57053|H2BFS_HUMAN;sp|P33778|H2B1B_HUMAN;sp|P23527|H2B1O_HUMAN;sp|P06899|H2B1J_HUMAN;sp|O60814|H2B1K_HUMAN;sp|A0A2R8Y619|H2BE1_HUMAN;sp|Q96A08|H2B1A_HUMAN	2;2;2;2;2;2;2;2;2;2;2;2;2;2;1;1	2;2;2;2;2;2;2;2;2;2;2;2;2;2;1;1	2;2;2;2;2;2;2;2;2;2;2;2;2;2;1;1	sp|Q99880|H2B1L_HUMAN Histone H2B type 1-L OS=Homo sapiens OX=9606 GN=H2BC13 PE=1 SV=3;sp|Q99879|H2B1M_HUMAN Histone H2B type 1-M OS=Homo sapiens OX=9606 GN=H2BC14 PE=1 SV=3;sp|Q99877|H2B1N_HUMAN Histone H2B type 1-N OS=Homo sapiens OX=9606 GN=H2BC15 PE=1	16	2	2	2	1	2	1	2	1	2	1	2	1	2	1	2	19	19	19	3.6059	By MS/MS	By MS/MS	By MS/MS	By MS/MS	2	0.0034188	3	0.000952381	6	0.00130067	4	0.00105291	16
sp|P0DP25|CALM3_HUMAN;sp|P0DP24|CALM2_HUMAN;sp|P0DP23|CALM1_HUMAN	P0DP25	sp|P0DP25|CALM3_HUMAN;sp|P0DP24|CALM2_HUMAN;sp|P0DP23|CALM1_HUMAN	3;3;3	3;3;3	3;3;3	sp|P0DP25|CALM3_HUMAN Calmodulin-3 OS=Homo sapiens OX=9606 GN=CALM3 PE=1 SV=1;sp|P0DP24|CALM2_HUMAN Calmodulin-2 OS=Homo sapiens OX=9606 GN=CALM2 PE=1 SV=1;sp|P0DP23|CALM1_HUMAN Calmodulin-1 OS=Homo sapiens OX=9606 GN=CALM1 PE=1 SV=1	3	3	3	3	1	3	3	3	1	3	3	3	1	3	3	3	30.9	30.9	30.9	10.032	By MS/MS	By MS/MS	By MS/MS	By MS/MS	6	0.0102564	3	0.000952381	19	0.00411879	6	0.00157936	34
sp|P29692|EF1D_HUMAN	P29692	sp|P29692|EF1D_HUMAN	3	3	3	sp|P29692|EF1D_HUMAN Elongation factor 1-delta OS=Homo sapiens OX=9606 GN=EEF1D PE=1 SV=5	1	3	3	3	1	2	3	3	1	2	3	3	1	2	3	3	13.2	13.2	13.2	4.0525	By MS/MS	By MS/MS	By MS/MS	By MS/MS	0	0	3	0.000952381	9	0.00195101	6	0.00157936	18
sp|P62266|RS23_HUMAN	P62266	sp|P62266|RS23_HUMAN	1	1	1	sp|P62266|RS23_HUMAN 40S ribosomal protein S23 OS=Homo sapiens OX=9606 GN=RPS23 PE=1 SV=3	1	1	1	1	1	1	1	1	1	1	1	1	1	1	1	1	7.7	7.7	7.7	1.1263	By MS/MS	By MS/MS	By MS/MS	By MS/MS	0	0	3	0.000952381	5	0.00108389	2	0.000526454	10
sp|P25705|ATPA_HUMAN	P25705	sp|P25705|ATPA_HUMAN	2	2	2	sp|P25705|ATPA_HUMAN ATP synthase subunit alpha, mitochondrial OS=Homo sapiens OX=9606 GN=ATP5F1A PE=1 SV=1	1	2	2	2	1	2	2	2	1	2	2	2	1	2	2	2	4.7	4.7	4.7	4.7611	By MS/MS	By MS/MS	By MS/MS	By MS/MS	0	0	3	0.000952381	2	0.000433557	1	0.000263227	6
sp|Q9BQE3|TBA1C_HUMAN;sp|Q71U36|TBA1A_HUMAN;sp|Q6PEY2|TBA3E_HUMAN;sp|P0DPH8|TBA3D_HUMAN;sp|P0DPH7|TBA3C_HUMAN;sp|Q9NY65|TBA8_HUMAN	Q9BQE3	sp|Q9BQE3|TBA1C_HUMAN;sp|Q71U36|TBA1A_HUMAN;sp|Q6PEY2|TBA3E_HUMAN;sp|P0DPH8|TBA3D_HUMAN;sp|P0DPH7|TBA3C_HUMAN	9;9;7;7;7;4	1;1;1;1;1;1	1;1;1;1;1;1	sp|Q9BQE3|TBA1C_HUMAN Tubulin alpha-1C chain OS=Homo sapiens OX=9606 GN=TUBA1C PE=1 SV=1;sp|Q71U36|TBA1A_HUMAN Tubulin alpha-1A chain OS=Homo sapiens OX=9606 GN=TUBA1A PE=1 SV=1;sp|Q6PEY2|TBA3E_HUMAN Tubulin alpha-3E chain OS=Homo sapiens OX=9606 GN=TUBA3E	6	9	1	1	6	9	9	9	0	1	1	1	0	1	1	1	28.3	2.9	2.9	1.2979	By matching	By MS/MS	By MS/MS	By MS/MS	0	0	3	0.000952381	0	0	0	0	3
sp|Q07021|C1QBP_HUMAN	Q07021	sp|Q07021|C1QBP_HUMAN	5	5	5	sp|Q07021|C1QBP_HUMAN Complement component 1 Q subcomponent-binding protein, mitochondrial OS=Homo sapiens OX=9606 GN=C1QBP PE=1 SV=1	1	5	5	5	1	5	4	5	1	5	4	5	1	5	4	5	26.2	26.2	26.2	16.337	By MS/MS	By MS/MS	By MS/MS	By MS/MS	0	0	2	0.000634921	26	0.00563624	6	0.00157936	45
sp|Q96E39|RMXL1_HUMAN;sp|P38159|RBMX_HUMAN;sp|O75526|RMXL2_HUMAN;sp|Q8N7X1|RMXL3_HUMAN	Q96E39	sp|Q96E39|RMXL1_HUMAN;sp|P38159|RBMX_HUMAN;sp|O75526|RMXL2_HUMAN;sp|Q8N7X1|RMXL3_HUMAN	2;2;1;1	2;2;1;1	2;2;1;1	sp|Q96E39|RMXL1_HUMAN RNA binding motif protein, X-linked-like-1 OS=Homo sapiens OX=9606 GN=RBMXL1 PE=1 SV=1;sp|P38159|RBMX_HUMAN RNA-binding motif protein, X chromosome OS=Homo sapiens OX=9606 GN=RBMX PE=1 SV=3;sp|O75526|RMXL2_HUMAN RNA-binding motif prot	4	2	2	2	2	2	2	2	2	2	2	2	2	2	2	2	6.9	6.9	6.9	4.0195	By MS/MS	By MS/MS	By MS/MS	By MS/MS	1	0.0017094	2	0.000634921	21	0.00455235	5	0.00131614	33
sp|P32969|RL9_HUMAN	P32969	sp|P32969|RL9_HUMAN	2	2	2	sp|P32969|RL9_HUMAN 60S ribosomal protein L9 OS=Homo sapiens OX=9606 GN=RPL9 PE=1 SV=1	1	2	2	2	1	2	2	2	1	2	2	2	1	2	2	2	15.1	15.1	15.1	3.8832	By MS/MS	By MS/MS	By MS/MS	By MS/MS	0	0	2	0.000634921	8	0.00173423	5	0.00131614	17
sp|P16403|H12_HUMAN;sp|P16402|H13_HUMAN;sp|P22492|H1T_HUMAN;sp|Q02539|H11_HUMAN	P16403	sp|P16403|H12_HUMAN;sp|P16402|H13_HUMAN	5;4;1;1	1;0;0;0	1;0;0;0	sp|P16403|H12_HUMAN Histone H1.2 OS=Homo sapiens OX=9606 GN=H1-2 PE=1 SV=2;sp|P16402|H13_HUMAN Histone H1.3 OS=Homo sapiens OX=9606 GN=H1-3 PE=1 SV=2	4	5	1	1	1	5	5	5	1	1	1	1	1	1	1	1	23	7.5	7.5	2.3625	By MS/MS	By MS/MS	By MS/MS	By MS/MS	4	0.00683761	2	0.000634921	1	0.000216779	3	0.000789681	12
sp|P62081|RS7_HUMAN	P62081	sp|P62081|RS7_HUMAN	3	3	3	sp|P62081|RS7_HUMAN 40S ribosomal protein S7 OS=Homo sapiens OX=9606 GN=RPS7 PE=1 SV=1	1	3	3	3	2	2	3	3	2	2	3	3	2	2	3	3	14.9	14.9	14.9	3.0137	By MS/MS	By MS/MS	By MS/MS	By MS/MS	0	0	2	0.000634921	10	0.00216779	5	0.00131614	18
sp|P49368|TCPG_HUMAN	P49368	sp|P49368|TCPG_HUMAN	5	5	5	sp|P49368|TCPG_HUMAN T-complex protein 1 subunit gamma OS=Homo sapiens OX=9606 GN=CCT3 PE=1 SV=4	1	5	5	5	0	5	5	5	0	5	5	5	0	5	5	5	10.6	10.6	10.6	6.3072		By MS/MS	By MS/MS	By MS/MS	0	0	2	0.000634921	14	0.0030349	23	0.00605422	39
sp|P10599|THIO_HUMAN	P10599	sp|P10599|THIO_HUMAN	2	2	2	sp|P10599|THIO_HUMAN Thioredoxin OS=Homo sapiens OX=9606 GN=TXN PE=1 SV=3	1	2	2	2	2	2	2	2	2	2	2	2	2	2	2	2	21	21	21	2.5215	By MS/MS	By MS/MS	By MS/MS	By MS/MS	0	0	2	0.000634921	7	0.00151745	4	0.00105291	13
sp|Q08211|DHX9_HUMAN	Q08211	sp|Q08211|DHX9_HUMAN	4	4	4	sp|Q08211|DHX9_HUMAN ATP-dependent RNA helicase A OS=Homo sapiens OX=9606 GN=DHX9 PE=1 SV=4	1	4	4	4	0	3	4	4	0	3	4	4	0	3	4	4	4.6	4.6	4.6	4.1941		By MS/MS	By MS/MS	By MS/MS	0	0	2	0.000634921	8	0.00173423	4	0.00105291	14
sp|Q562R1|ACTBL_HUMAN	Q562R1	sp|Q562R1|ACTBL_HUMAN	3	1	1	sp|Q562R1|ACTBL_HUMAN Beta-actin-like protein 2 OS=Homo sapiens OX=9606 GN=ACTBL2 PE=1 SV=2	1	3	1	1	3	3	2	3	1	1	0	1	1	1	0	1	10.9	4.8	4.8	1.9887	By MS/MS	By MS/MS	By matching	By MS/MS	1	0.0017094	2	0.000634921	0	0	2	0.000526454	5
sp|O95816|BAG2_HUMAN	O95816	sp|O95816|BAG2_HUMAN	1	1	1	sp|O95816|BAG2_HUMAN BAG family molecular chaperone regulator 2 OS=Homo sapiens OX=9606 GN=BAG2 PE=1 SV=1	1	1	1	1	0	1	0	1	0	1	0	1	0	1	0	1	5.2	5.2	5.2	1.2219		By MS/MS		By MS/MS	0	0	2	0.000634921	0	0	2	0.000526454	4
sp|P62910|RL32_HUMAN	P62910	sp|P62910|RL32_HUMAN	2	2	2	sp|P62910|RL32_HUMAN 60S ribosomal protein L32 OS=Homo sapiens OX=9606 GN=RPL32 PE=1 SV=2	1	2	2	2	0	1	2	1	0	1	2	1	0	1	2	1	14.8	14.8	14.8	2.2051		By MS/MS	By MS/MS	By MS/MS	0	0	2	0.000634921	2	0.000433557	2	0.000526454	6
sp|Q13310|PABP4_HUMAN	Q13310	sp|Q13310|PABP4_HUMAN	7	3	3	sp|Q13310|PABP4_HUMAN Polyadenylate-binding protein 4 OS=Homo sapiens OX=9606 GN=PABPC4 PE=1 SV=1	1	7	3	3	4	7	6	7	2	3	3	3	2	3	3	3	14.4	5.7	5.7	2.0826	By MS/MS	By MS/MS	By MS/MS	By MS/MS	0	0	2	0.000634921	3	0.000650336	2	0.000526454	7
sp|P07910|HNRPC_HUMAN;sp|P0DMR1|HNRC4_HUMAN;sp|O60812|HNRC1_HUMAN;sp|B7ZW38|HNRC3_HUMAN;sp|B2RXH8|HNRC2_HUMAN	P07910	sp|P07910|HNRPC_HUMAN;sp|P0DMR1|HNRC4_HUMAN;sp|O60812|HNRC1_HUMAN;sp|B7ZW38|HNRC3_HUMAN;sp|B2RXH8|HNRC2_HUMAN	2;1;1;1;1	2;1;1;1;1	2;1;1;1;1	sp|P07910|HNRPC_HUMAN Heterogeneous nuclear ribonucleoproteins C1/C2 OS=Homo sapiens OX=9606 GN=HNRNPC PE=1 SV=4;sp|P0DMR1|HNRC4_HUMAN Heterogeneous nuclear ribonucleoprotein C-like 4 OS=Homo sapiens OX=9606 GN=HNRNPCL4 PE=3 SV=1;sp|O60812|HNRC1_HUMAN Hete	5	2	2	2	0	2	2	2	0	2	2	2	0	2	2	2	7.5	7.5	7.5	1.8031		By MS/MS	By MS/MS	By MS/MS	0	0	2	0.000634921	4	0.000867115	1	0.000263227	7
sp|P23528|COF1_HUMAN;sp|Q9Y281|COF2_HUMAN	P23528	sp|P23528|COF1_HUMAN;sp|Q9Y281|COF2_HUMAN	2;1	2;1	2;1	sp|P23528|COF1_HUMAN Cofilin-1 OS=Homo sapiens OX=9606 GN=CFL1 PE=1 SV=3;sp|Q9Y281|COF2_HUMAN Cofilin-2 OS=Homo sapiens OX=9606 GN=CFL2 PE=1 SV=1	2	2	2	2	1	2	2	2	1	2	2	2	1	2	2	2	13.9	13.9	13.9	2.142	By MS/MS	By MS/MS	By MS/MS	By MS/MS	0	0	2	0.000634921	2	0.000433557	1	0.000263227	5
sp|P29401|TKT_HUMAN	P29401	sp|P29401|TKT_HUMAN	2	2	2	sp|P29401|TKT_HUMAN Transketolase OS=Homo sapiens OX=9606 GN=TKT PE=1 SV=3	1	2	2	2	1	2	1	1	1	2	1	1	1	2	1	1	6.9	6.9	6.9	1.3923	By MS/MS	By MS/MS	By MS/MS	By MS/MS	1	0.0017094	2	0.000634921	1	0.000216779	0	0	4
sp|O00231|PSD11_HUMAN	O00231	sp|O00231|PSD11_HUMAN	2	2	2	sp|O00231|PSD11_HUMAN 26S proteasome non-ATPase regulatory subunit 11 OS=Homo sapiens OX=9606 GN=PSMD11 PE=1 SV=3	1	2	2	2	0	2	1	2	0	2	1	2	0	2	1	2	5.2	5.2	5.2	1.7929		By MS/MS	By MS/MS	By matching	0	0	2	0.000634921	1	0.000216779	0	0	3
sp|O00264|PGRC1_HUMAN	O00264	sp|O00264|PGRC1_HUMAN	1	1	1	sp|O00264|PGRC1_HUMAN Membrane-associated progesterone receptor component 1 OS=Homo sapiens OX=9606 GN=PGRMC1 PE=1 SV=3	1	1	1	1	0	1	1	1	0	1	1	1	0	1	1	1	7.2	7.2	7.2	1.5995		By MS/MS	By MS/MS	By MS/MS	0	0	2	0.000634921	1	0.000216779	0	0	3
sp|P46779|RL28_HUMAN	P46779	sp|P46779|RL28_HUMAN	2	2	2	sp|P46779|RL28_HUMAN 60S ribosomal protein L28 OS=Homo sapiens OX=9606 GN=RPL28 PE=1 SV=3	1	2	2	2	0	1	1	0	0	1	1	0	0	1	1	0	13.1	13.1	13.1	2.0115		By MS/MS	By MS/MS		0	0	2	0.000634921	1	0.000216779	0	0	3
sp|P68133|ACTS_HUMAN;sp|P68032|ACTC_HUMAN;sp|P63267|ACTH_HUMAN;sp|P62736|ACTA_HUMAN	P68133	sp|P68133|ACTS_HUMAN;sp|P68032|ACTC_HUMAN;sp|P63267|ACTH_HUMAN;sp|P62736|ACTA_HUMAN	7;7;6;6	1;1;1;1	1;1;1;1	sp|P68133|ACTS_HUMAN Actin, alpha skeletal muscle OS=Homo sapiens OX=9606 GN=ACTA1 PE=1 SV=1;sp|P68032|ACTC_HUMAN Actin, alpha cardiac muscle 1 OS=Homo sapiens OX=9606 GN=ACTC1 PE=1 SV=1;sp|P63267|ACTH_HUMAN Actin, gamma-enteric smooth muscle OS=Homo sapie	4	7	1	1	3	6	6	4	0	1	0	0	0	1	0	0	20.7	6.1	6.1	13.711	By matching	By MS/MS	By matching	By matching	0	0	2	0.000634921	0	0	0	0	2
sp|Q12905|ILF2_HUMAN	Q12905	sp|Q12905|ILF2_HUMAN	3	3	3	sp|Q12905|ILF2_HUMAN Interleukin enhancer-binding factor 2 OS=Homo sapiens OX=9606 GN=ILF2 PE=1 SV=2	1	3	3	3	0	2	2	1	0	2	2	1	0	2	2	1	12.8	12.8	12.8	4.9311		By MS/MS	By MS/MS	By matching	0	0	2	0.000634921	5	0.00108389	0	0	7
sp|Q14681|KCTD2_HUMAN	Q14681	sp|Q14681|KCTD2_HUMAN	3	3	3	sp|Q14681|KCTD2_HUMAN BTB/POZ domain-containing protein KCTD2 OS=Homo sapiens OX=9606 GN=KCTD2 PE=1 SV=3	1	3	3	3	1	2	0	0	1	2	0	0	1	2	0	0	13.3	13.3	13.3	2.6818	By MS/MS	By MS/MS			0	0	2	0.000634921	0	0	0	0	2
sp|P62857|RS28_HUMAN	P62857	sp|P62857|RS28_HUMAN	1	1	1	sp|P62857|RS28_HUMAN 40S ribosomal protein S28 OS=Homo sapiens OX=9606 GN=RPS28 PE=1 SV=1	1	1	1	1	1	1	1	1	1	1	1	1	1	1	1	1	17.4	17.4	17.4	139.99	By MS/MS	By MS/MS	By MS/MS	By MS/MS	0	0	1	0.00031746	14	0.0030349	18	0.00473809	43
sp|P17066|HSP76_HUMAN;sp|P48741|HSP77_HUMAN	P17066	sp|P17066|HSP76_HUMAN;sp|P48741|HSP77_HUMAN	6;4	1;1	1;1	sp|P17066|HSP76_HUMAN Heat shock 70 kDa protein 6 OS=Homo sapiens OX=9606 GN=HSPA6 PE=1 SV=2;sp|P48741|HSP77_HUMAN Putative heat shock 70 kDa protein 7 OS=Homo sapiens OX=9606 GN=HSPA7 PE=5 SV=2	2	6	1	1	5	6	6	6	1	1	1	1	1	1	1	1	11.7	1.7	1.7	1.3604	By matching	By MS/MS	By MS/MS	By MS/MS	0	0	1	0.00031746	8	0.00173423	4	0.00105291	15
sp|Q86U42|PABP2_HUMAN	Q86U42	sp|Q86U42|PABP2_HUMAN	1	1	1	sp|Q86U42|PABP2_HUMAN Polyadenylate-binding protein 2 OS=Homo sapiens OX=9606 GN=PABPN1 PE=1 SV=3	1	1	1	1	1	1	1	1	1	1	1	1	1	1	1	1	5.2	5.2	5.2	4.3577	By MS/MS	By MS/MS	By MS/MS	By MS/MS	2	0.0034188	1	0.00031746	4	0.000867115	2	0.000526454	10
sp|P06748|NPM_HUMAN	P06748	sp|P06748|NPM_HUMAN	2	2	2	sp|P06748|NPM_HUMAN Nucleophosmin OS=Homo sapiens OX=9606 GN=NPM1 PE=1 SV=2	1	2	2	2	0	2	2	2	0	2	2	2	0	2	2	2	6.8	6.8	6.8	2.6842		By MS/MS	By MS/MS	By MS/MS	0	0	1	0.00031746	4	0.000867115	1	0.000263227	7
sp|P27708|PYR1_HUMAN	P27708	sp|P27708|PYR1_HUMAN	2	2	2	sp|P27708|PYR1_HUMAN CAD protein OS=Homo sapiens OX=9606 GN=CAD PE=1 SV=3	1	2	2	2	0	2	1	2	0	2	1	2	0	2	1	2	1.1	1.1	1.1	2.4789		By MS/MS	By matching	By MS/MS	0	0	1	0.00031746	0	0	7	0.00184259	8
sp|P27824|CALX_HUMAN	P27824	sp|P27824|CALX_HUMAN	1	1	1	sp|P27824|CALX_HUMAN Calnexin OS=Homo sapiens OX=9606 GN=CANX PE=1 SV=2	1	1	1	1	0	1	1	1	0	1	1	1	0	1	1	1	2.7	2.7	2.7	2.8253		By MS/MS	By MS/MS	By MS/MS	0	0	1	0.00031746	5	0.00108389	6	0.00157936	12
sp|P17987|TCPA_HUMAN	P17987	sp|P17987|TCPA_HUMAN	4	4	4	sp|P17987|TCPA_HUMAN T-complex protein 1 subunit alpha OS=Homo sapiens OX=9606 GN=TCP1 PE=1 SV=1	1	4	4	4	0	3	4	3	0	3	4	3	0	3	4	3	10.4	10.4	10.4	3.7725		By MS/MS	By MS/MS	By MS/MS	0	0	1	0.00031746	8	0.00173423	5	0.00131614	14
sp|P37108|SRP14_HUMAN	P37108	sp|P37108|SRP14_HUMAN	1	1	1	sp|P37108|SRP14_HUMAN Signal recognition particle 14 kDa protein OS=Homo sapiens OX=9606 GN=SRP14 PE=1 SV=2	1	1	1	1	0	1	1	1	0	1	1	1	0	1	1	1	10.3	10.3	10.3	2.1743		By MS/MS	By MS/MS	By MS/MS	0	0	1	0.00031746	7	0.00151745	2	0.000526454	10
sp|O75533|SF3B1_HUMAN	O75533	sp|O75533|SF3B1_HUMAN	4	4	4	sp|O75533|SF3B1_HUMAN Splicing factor 3B subunit 1 OS=Homo sapiens OX=9606 GN=SF3B1 PE=1 SV=3	1	4	4	4	0	2	3	3	0	2	3	3	0	2	3	3	3.5	3.5	3.5	2.4999		By MS/MS	By MS/MS	By MS/MS	0	0	1	0.00031746	5	0.00108389	1	0.000263227	7
sp|P84243|H33_HUMAN	P84243	sp|P84243|H33_HUMAN	1	1	1	sp|P84243|H33_HUMAN Histone H3.3 OS=Homo sapiens OX=9606 GN=H3-3A PE=1 SV=2	1	1	1	1	1	1	0	1	1	1	0	1	1	1	0	1	23.5	23.5	23.5	2.9927	By MS/MS	By MS/MS		By MS/MS	3	0.00512821	1	0.00031746	0	0	0	0	4
sp|O00571|DDX3X_HUMAN	O00571	sp|O00571|DDX3X_HUMAN	2	2	1	sp|O00571|DDX3X_HUMAN ATP-dependent RNA helicase DDX3X OS=Homo sapiens OX=9606 GN=DDX3X PE=1 SV=3	1	2	2	1	0	1	2	1	0	1	2	1	0	0	1	1	3.5	3.5	2.1	1.4284		By MS/MS	By MS/MS	By matching	0	0	1	0.00031746	3	0.000650336	0	0	4
sp|P25205|MCM3_HUMAN	P25205	sp|P25205|MCM3_HUMAN	1	1	1	sp|P25205|MCM3_HUMAN DNA replication licensing factor MCM3 OS=Homo sapiens OX=9606 GN=MCM3 PE=1 SV=3	1	1	1	1	0	1	0	1	0	1	0	1	0	1	0	1	1.5	1.5	1.5	1.3343		By MS/MS		By matching	0	0	1	0.00031746	0	0	0	0	1
sp|P25786|PSA1_HUMAN	P25786	sp|P25786|PSA1_HUMAN	1	1	1	sp|P25786|PSA1_HUMAN Proteasome subunit alpha type-1 OS=Homo sapiens OX=9606 GN=PSMA1 PE=1 SV=1	1	1	1	1	0	1	0	0	0	1	0	0	0	1	0	0	5.7	5.7	5.7	1.3645		By MS/MS			0	0	1	0.00031746	0	0	0	0	1
sp|Q8NC51|PAIRB_HUMAN	Q8NC51	sp|Q8NC51|PAIRB_HUMAN	1	1	1	sp|Q8NC51|PAIRB_HUMAN Plasminogen activator inhibitor 1 RNA-binding protein OS=Homo sapiens OX=9606 GN=SERBP1 PE=1 SV=2	1	1	1	1	0	1	1	0	0	1	1	0	0	1	1	0	3.9	3.9	3.9	3.2613		By MS/MS	By MS/MS		0	0	1	0.00031746	4	0.000867115	0	0	5

## Sheet: FLAG-M2-2_experiment 3
Protein IDs	ID	Majority protein IDs	Peptide counts (all)	Peptide counts (razor+unique)	Peptide counts (unique)	Fasta headers	Number of proteins	Peptides	Razor + unique peptides	Unique peptides	Peptides 38159-N1A-_2-B,5_01_7651	Peptides 38159-N1B-_2-B,6_01_7652	Peptides 38159-N2A-_2-B,7_01_7653	Peptides 38159-N2B-_2-B,8_01_7654	Razor + unique peptides 38159-N1A-_2-B,5_01_7651	Razor + unique peptides 38159-N1B-_2-B,6_01_7652	Razor + unique peptides 38159-N2A-_2-B,7_01_7653	Razor + unique peptides 38159-N2B-_2-B,8_01_7654	Unique peptides 38159-N1A-_2-B,5_01_7651	Unique peptides 38159-N1B-_2-B,6_01_7652	Unique peptides 38159-N2A-_2-B,7_01_7653	Unique peptides 38159-N2B-_2-B,8_01_7654	Sequence coverage [%]	Unique + razor sequence coverage [%]	Unique sequence coverage [%]	Mol. weight [kDa]	Sequence length	Sequence lengths	Fraction average	Fraction 1	Q-value	Score	Identification type 38159-N1A-_2-B,5_01_7651	Identification type 38159-N1B-_2-B,6_01_7652	Identification type 38159-N2A-_2-B,7_01_7653	Identification type 38159-N2B-_2-B,8_01_7654	MS/MS count 38159-N1A-_2-B,5_01_7651_CTR	norm-MS/MS count 38159-N1A-_2-B,5_01_7651	MS/MS count 38159-N1B-_2-B,6_01_7652-FLAG	norm_MS/MS count 38159-N1B-_2-B,6_01_7652	MS/MS count 38159-N2A-_2-B,7_01_7653	norm_MS/MS count 38159-N2A-_2-B,7_01_7653-FLAG	MS/MS count 38159-N2B-_2-B,8_01_7654	norm_MS/MS count 38159-N2B-_2-B,8_01_7654-CTR	MS/MS count	Only identified by site	Reverse	Potential contaminant
sp|O14744|ANM5_HUMAN	O14744	sp|O14744|ANM5_HUMAN	27	27	27	sp|O14744|ANM5_HUMAN Protein arginine N-methyltransferase 5 OS=Homo sapiens OX=9606 GN=PRMT5 PE=1 SV=4	1	27	27	27	15	26	26	27	15	26	26	27	15	26	26	27	47.3	47.3	47.3	72.683	637	637	1	251	0	323.31	By MS/MS	By MS/MS	By MS/MS	By MS/MS	30	0.0512821	259	0.0822222	355	0.0769564	403	0.106081	1379
sp|P52732|KIF11_HUMAN	P52732	sp|P52732|KIF11_HUMAN	35	35	35	sp|P52732|KIF11_HUMAN Kinesin-like protein KIF11 OS=Homo sapiens OX=9606 GN=KIF11 PE=1 SV=2	1	35	35	35	22	32	34	34	22	32	34	34	22	32	34	34	38.2	38.2	38.2	119.16	1056	1056	1	182	0	323.31	By MS/MS	By MS/MS	By MS/MS	By MS/MS	52	0.0888889	111	0.0352381	219	0.0474745	141	0.037115	674
sp|Q9BQA1|MEP50_HUMAN	Q9BQA1	sp|Q9BQA1|MEP50_HUMAN	13	13	13	sp|Q9BQA1|MEP50_HUMAN Methylosome protein 50 OS=Homo sapiens OX=9606 GN=WDR77 PE=1 SV=1	1	13	13	13	8	12	12	13	8	12	12	13	8	12	12	13	54.1	54.1	54.1	36.724	342	342	1	192	0	323.31	By MS/MS	By MS/MS	By MS/MS	By MS/MS	34	0.0581197	94	0.0298413	195	0.0422718	190	0.0500132	711
sp|P23588|IF4B_HUMAN	P23588	sp|P23588|IF4B_HUMAN	20	20	20	sp|P23588|IF4B_HUMAN Eukaryotic translation initiation factor 4B OS=Homo sapiens OX=9606 GN=EIF4B PE=1 SV=2	1	20	20	20	6	11	19	20	6	11	19	20	6	11	19	20	35.4	35.4	35.4	69.15	611	611	1	110	0	323.31	By MS/MS	By MS/MS	By MS/MS	By MS/MS	1	0.0017094	16	0.00507936	195	0.0422718	210	0.0552777	578
sp|P61978|HNRPK_HUMAN	P61978	sp|P61978|HNRPK_HUMAN	12	12	12	sp|P61978|HNRPK_HUMAN Heterogeneous nuclear ribonucleoprotein K OS=Homo sapiens OX=9606 GN=HNRNPK PE=1 SV=1	1	12	12	12	8	8	12	12	8	8	12	12	8	8	12	12	39.7	39.7	39.7	50.976	463	463	1	84	0	323.31	By MS/MS	By MS/MS	By MS/MS	By MS/MS	2	0.0034188	19	0.00603175	131	0.028398	83	0.0218479	320
sp|P19338|NUCL_HUMAN	P19338	sp|P19338|NUCL_HUMAN	14	14	14	sp|P19338|NUCL_HUMAN Nucleolin OS=Homo sapiens OX=9606 GN=NCL PE=1 SV=3	1	14	14	14	7	14	14	14	7	14	14	14	7	14	14	14	21.5	21.5	21.5	76.613	710	710	1	106	0	98.989	By MS/MS	By MS/MS	By MS/MS	By MS/MS	38	0.0649573	97	0.0307937	105	0.0227618	101	0.0265859	415
sp|P63261|ACTG_HUMAN	P63261	sp|P63261|ACTG_HUMAN	11	11	1	sp|P63261|ACTG_HUMAN Actin, cytoplasmic 2 OS=Homo sapiens OX=9606 GN=ACTG1 PE=1 SV=1	1	11	11	1	6	9	11	9	6	9	11	9	0	0	1	1	36.3	36.3	4.5	41.792	375	375	1	77	0	171.85	By MS/MS	By MS/MS	By MS/MS	By MS/MS	33	0.0564103	66	0.0209524	86	0.018643	50	0.0131614	285
sp|O75688|PPM1B_HUMAN;sp|P35813|PPM1A_HUMAN	O75688	sp|O75688|PPM1B_HUMAN	12;2	12;2	12;2	sp|O75688|PPM1B_HUMAN Protein phosphatase 1B OS=Homo sapiens OX=9606 GN=PPM1B PE=1 SV=1	2	12	12	12	5	9	12	11	5	9	12	11	5	9	12	11	34.2	34.2	34.2	52.642	479	479;382	1	60	0	314.06	By MS/MS	By MS/MS	By MS/MS	By MS/MS	1	0.0017094	23	0.00730159	86	0.018643	43	0.0113188	184
sp|P54105|ICLN_HUMAN	P54105	sp|P54105|ICLN_HUMAN	5	5	5	sp|P54105|ICLN_HUMAN Methylosome subunit pICln OS=Homo sapiens OX=9606 GN=CLNS1A PE=1 SV=1	1	5	5	5	3	5	5	4	3	5	5	4	3	5	5	4	40.9	40.9	40.9	26.215	237	237	1	45	0	41.191	By MS/MS	By MS/MS	By MS/MS	By MS/MS	13	0.0222222	46	0.0146032	83	0.0179926	74	0.0194788	272
sp|P60891|PRPS1_HUMAN	P60891	sp|P60891|PRPS1_HUMAN	10	10	5	sp|P60891|PRPS1_HUMAN Ribose-phosphate pyrophosphokinase 1 OS=Homo sapiens OX=9606 GN=PRPS1 PE=1 SV=2	1	10	10	5	4	6	10	10	4	6	10	10	2	1	5	5	40.9	40.9	20.4	34.834	318	318	1	60	0	89.059	By MS/MS	By MS/MS	By MS/MS	By MS/MS	5	0.00854701	6	0.00190476	80	0.0173423	69	0.0181627	204
sp|P0DMV9|HS71B_HUMAN;sp|P0DMV8|HS71A_HUMAN	P0DMV9	sp|P0DMV9|HS71B_HUMAN;sp|P0DMV8|HS71A_HUMAN	12;12	12;12	6;6	sp|P0DMV9|HS71B_HUMAN Heat shock 70 kDa protein 1B OS=Homo sapiens OX=9606 GN=HSPA1B PE=1 SV=1;sp|P0DMV8|HS71A_HUMAN Heat shock 70 kDa protein 1A OS=Homo sapiens OX=9606 GN=HSPA1A PE=1 SV=1	2	12	12	6	7	11	11	12	7	11	11	12	3	5	5	6	26.8	26.8	14.7	70.051	641	641;641	1	56	0	74.826	By MS/MS	By MS/MS	By MS/MS	By MS/MS	12	0.0205128	60	0.0190476	75	0.0162584	99	0.0260595	281
sp|P11940|PABP1_HUMAN;sp|Q9H361|PABP3_HUMAN;sp|Q4VXU2|PAP1L_HUMAN;sp|Q5JQF8|PAP1M_HUMAN;sp|Q96DU9|PABP5_HUMAN	P11940	sp|P11940|PABP1_HUMAN;sp|Q9H361|PABP3_HUMAN	10;5;3;1;1	10;5;3;1;1	6;4;2;1;1	sp|P11940|PABP1_HUMAN Polyadenylate-binding protein 1 OS=Homo sapiens OX=9606 GN=PABPC1 PE=1 SV=2;sp|Q9H361|PABP3_HUMAN Polyadenylate-binding protein 3 OS=Homo sapiens OX=9606 GN=PABPC3 PE=1 SV=2	5	10	10	6	4	10	9	10	4	10	9	10	2	6	6	6	20	20	11.2	70.67	636	636;631;614;200;382	1	51	0	138.76	By MS/MS	By MS/MS	By MS/MS	By MS/MS	1	0.0017094	39	0.012381	62	0.0134403	52	0.0136878	185
sp|Q15750|TAB1_HUMAN	Q15750	sp|Q15750|TAB1_HUMAN	9	9	9	sp|Q15750|TAB1_HUMAN TGF-beta-activated kinase 1 and MAP3K7-binding protein 1 OS=Homo sapiens OX=9606 GN=TAB1 PE=1 SV=1	1	9	9	9	0	2	9	6	0	2	9	6	0	2	9	6	28.2	28.2	28.2	54.643	504	504	1	30	0	29		By matching	By MS/MS	By MS/MS	0	0	0	0	60	0.0130067	5	0.00131614	67
sp|Q00839|HNRPU_HUMAN	Q00839	sp|Q00839|HNRPU_HUMAN	10	10	10	sp|Q00839|HNRPU_HUMAN Heterogeneous nuclear ribonucleoprotein U OS=Homo sapiens OX=9606 GN=HNRNPU PE=1 SV=6	1	10	10	10	5	10	9	9	5	10	9	9	5	10	9	9	13.9	13.9	13.9	90.583	825	825	1	51	0	58.17	By MS/MS	By MS/MS	By MS/MS	By MS/MS	12	0.0205128	35	0.0111111	57	0.0123564	44	0.011582	166
sp|P11142|HSP7C_HUMAN;sp|P54652|HSP72_HUMAN	P11142	sp|P11142|HSP7C_HUMAN;sp|P54652|HSP72_HUMAN	10;6	9;5	7;3	sp|P11142|HSP7C_HUMAN Heat shock cognate 71 kDa protein OS=Homo sapiens OX=9606 GN=HSPA8 PE=1 SV=1;sp|P54652|HSP72_HUMAN Heat shock-related 70 kDa protein 2 OS=Homo sapiens OX=9606 GN=HSPA2 PE=1 SV=1	2	10	9	7	6	9	9	9	5	8	8	8	4	6	6	6	18.6	16.6	15.2	70.897	646	646;639	1	42	0	40.76	By MS/MS	By MS/MS	By MS/MS	By MS/MS	1	0.0017094	28	0.00888889	54	0.011706	75	0.019742	174
sp|P62241|RS8_HUMAN	P62241	sp|P62241|RS8_HUMAN	10	10	10	sp|P62241|RS8_HUMAN 40S ribosomal protein S8 OS=Homo sapiens OX=9606 GN=RPS8 PE=1 SV=2	1	10	10	10	8	9	10	10	8	9	10	10	8	9	10	10	52.4	52.4	52.4	24.205	208	208	1	51	0	61.754	By MS/MS	By MS/MS	By MS/MS	By MS/MS	21	0.0358974	60	0.0190476	53	0.0114893	48	0.0126349	201
sp|O60256|KPRB_HUMAN	O60256	sp|O60256|KPRB_HUMAN	8	8	7	sp|O60256|KPRB_HUMAN Phosphoribosyl pyrophosphate synthase-associated protein 2 OS=Homo sapiens OX=9606 GN=PRPSAP2 PE=1 SV=1	1	8	8	7	1	3	8	7	1	3	8	7	1	3	7	6	32.8	32.8	29	40.925	369	369	1	49	0	106.09	By MS/MS	By MS/MS	By MS/MS	By MS/MS	0	0	0	0	52	0.0112725	59	0.0155304	140
sp|P14866|HNRPL_HUMAN	P14866	sp|P14866|HNRPL_HUMAN	7	7	7	sp|P14866|HNRPL_HUMAN Heterogeneous nuclear ribonucleoprotein L OS=Homo sapiens OX=9606 GN=HNRNPL PE=1 SV=2	1	7	7	7	2	6	7	7	2	6	7	7	2	6	7	7	16.5	16.5	16.5	64.132	589	589	1	36	0	30.312	By MS/MS	By MS/MS	By MS/MS	By MS/MS	0	0	0	0	51	0.0110557	41	0.0107923	138
sp|P68363|TBA1B_HUMAN;sp|P68366|TBA4A_HUMAN	P68363	sp|P68363|TBA1B_HUMAN;sp|P68366|TBA4A_HUMAN	9;5	9;5	1;1	sp|P68363|TBA1B_HUMAN Tubulin alpha-1B chain OS=Homo sapiens OX=9606 GN=TUBA1B PE=1 SV=1;sp|P68366|TBA4A_HUMAN Tubulin alpha-4A chain OS=Homo sapiens OX=9606 GN=TUBA4A PE=1 SV=1	2	9	9	1	7	9	9	9	7	9	9	9	1	1	1	1	28.2	28.2	2.9	50.151	451	451;448	1	68	0	160.09	By MS/MS	By MS/MS	By MS/MS	By MS/MS	19	0.0324786	107	0.0339683	50	0.0108389	113	0.0297447	305
sp|P22626|ROA2_HUMAN	P22626	sp|P22626|ROA2_HUMAN	9	9	9	sp|P22626|ROA2_HUMAN Heterogeneous nuclear ribonucleoproteins A2/B1 OS=Homo sapiens OX=9606 GN=HNRNPA2B1 PE=1 SV=2	1	9	9	9	2	8	9	9	2	8	9	9	2	8	9	9	29.2	29.2	29.2	37.429	353	353	1	45	0	41.733	By MS/MS	By MS/MS	By MS/MS	By MS/MS	3	0.00512821	37	0.011746	50	0.0108389	37	0.0097394	153
sp|P26641|EF1G_HUMAN	P26641	sp|P26641|EF1G_HUMAN	9	9	9	sp|P26641|EF1G_HUMAN Elongation factor 1-gamma OS=Homo sapiens OX=9606 GN=EEF1G PE=1 SV=3	1	9	9	9	5	7	9	8	5	7	9	8	5	7	9	8	21.3	21.3	21.3	50.118	437	437	1	48	0	60.93	By MS/MS	By MS/MS	By MS/MS	By MS/MS	17	0.0290598	23	0.00730159	49	0.0106222	37	0.0097394	153
sp|P09651|ROA1_HUMAN;sp|Q32P51|RA1L2_HUMAN	P09651	sp|P09651|ROA1_HUMAN;sp|Q32P51|RA1L2_HUMAN	6;5	6;5	6;5	sp|P09651|ROA1_HUMAN Heterogeneous nuclear ribonucleoprotein A1 OS=Homo sapiens OX=9606 GN=HNRNPA1 PE=1 SV=5;sp|Q32P51|RA1L2_HUMAN Heterogeneous nuclear ribonucleoprotein A1-like 2 OS=Homo sapiens OX=9606 GN=HNRNPA1L2 PE=2 SV=2	2	6	6	6	3	6	6	6	3	6	6	6	3	6	6	6	17.5	17.5	17.5	38.746	372	372;320	1	42	0	29.529	By MS/MS	By MS/MS	By MS/MS	By MS/MS	0	0	18	0.00571429	46	0.00997182	26	0.00684391	110
sp|P62316|SMD2_HUMAN	P62316	sp|P62316|SMD2_HUMAN	5	5	5	sp|P62316|SMD2_HUMAN Small nuclear ribonucleoprotein Sm D2 OS=Homo sapiens OX=9606 GN=SNRPD2 PE=1 SV=1	1	5	5	5	5	5	5	5	5	5	5	5	5	5	5	5	38.1	38.1	38.1	13.527	118	118	1	39	0	68.305	By MS/MS	By MS/MS	By MS/MS	By MS/MS	7	0.0119658	24	0.00761905	45	0.00975504	18	0.00473809	124
sp|P05387|RLA2_HUMAN	P05387	sp|P05387|RLA2_HUMAN	6	6	6	sp|P05387|RLA2_HUMAN 60S acidic ribosomal protein P2 OS=Homo sapiens OX=9606 GN=RPLP2 PE=1 SV=1	1	6	6	6	4	6	6	6	4	6	6	6	4	6	6	6	76.5	76.5	76.5	11.665	115	115	1	39	0	58.407	By MS/MS	By MS/MS	By MS/MS	By MS/MS	6	0.0102564	60	0.0190476	44	0.00953826	42	0.0110555	185
sp|P36578|RL4_HUMAN	P36578	sp|P36578|RL4_HUMAN	13	13	13	sp|P36578|RL4_HUMAN 60S ribosomal protein L4 OS=Homo sapiens OX=9606 GN=RPL4 PE=1 SV=5	1	13	13	13	6	13	10	12	6	13	10	12	6	13	10	12	30.4	30.4	30.4	47.697	427	427	1	60	0	15.667	By MS/MS	By MS/MS	By MS/MS	By MS/MS	2	0.0034188	53	0.0168254	43	0.00932148	20	0.00526454	121
sp|P98175|RBM10_HUMAN;sp|P78332|RBM6_HUMAN	P98175	sp|P98175|RBM10_HUMAN	12;1	12;1	12;1	sp|P98175|RBM10_HUMAN RNA-binding protein 10 OS=Homo sapiens OX=9606 GN=RBM10 PE=1 SV=3	2	12	12	12	4	8	12	8	4	8	12	8	4	8	12	8	19.2	19.2	19.2	103.53	930	930;1123	1	51	0	37.96	By MS/MS	By MS/MS	By MS/MS	By MS/MS	0	0	4	0.00126984	43	0.00932148	6	0.00157936	60
sp|P31943|HNRH1_HUMAN;sp|P55795|HNRH2_HUMAN;sp|P52597|HNRPF_HUMAN	P31943	sp|P31943|HNRH1_HUMAN;sp|P55795|HNRH2_HUMAN	5;3;2	5;3;2	5;3;2	sp|P31943|HNRH1_HUMAN Heterogeneous nuclear ribonucleoprotein H OS=Homo sapiens OX=9606 GN=HNRNPH1 PE=1 SV=4;sp|P55795|HNRH2_HUMAN Heterogeneous nuclear ribonucleoprotein H2 OS=Homo sapiens OX=9606 GN=HNRNPH2 PE=1 SV=1	3	5	5	5	5	5	5	5	5	5	5	5	5	5	5	5	16.3	16.3	16.3	49.229	449	449;449;415	1	37	0	56.097	By MS/MS	By MS/MS	By MS/MS	By MS/MS	5	0.00854701	31	0.00984127	41	0.00888792	21	0.00552777	116
sp|Q9NZI8|IF2B1_HUMAN;sp|Q9Y6M1|IF2B2_HUMAN	Q9NZI8	sp|Q9NZI8|IF2B1_HUMAN	6;1	6;1	5;0	sp|Q9NZI8|IF2B1_HUMAN Insulin-like growth factor 2 mRNA-binding protein 1 OS=Homo sapiens OX=9606 GN=IGF2BP1 PE=1 SV=2	2	6	6	5	0	6	5	5	0	6	5	5	0	5	4	4	16.3	16.3	14	63.48	577	577;599	1	25	0	56.757		By MS/MS	By MS/MS	By MS/MS	0	0	15	0.00476191	41	0.00888792	9	0.00236904	73
sp|P46782|RS5_HUMAN	P46782	sp|P46782|RS5_HUMAN	3	3	3	sp|P46782|RS5_HUMAN 40S ribosomal protein S5 OS=Homo sapiens OX=9606 GN=RPS5 PE=1 SV=4	1	3	3	3	0	3	3	3	0	3	3	3	0	3	3	3	22.1	22.1	22.1	22.876	204	204	1	29	0	8.9559		By MS/MS	By MS/MS	By MS/MS	0	0	12	0.00380952	41	0.00888792	27	0.00710713	82
sp|P30050|RL12_HUMAN	P30050	sp|P30050|RL12_HUMAN	6	6	6	sp|P30050|RL12_HUMAN 60S ribosomal protein L12 OS=Homo sapiens OX=9606 GN=RPL12 PE=1 SV=1	1	6	6	6	3	6	5	6	3	6	5	6	3	6	5	6	54.5	54.5	54.5	17.818	165	165	1	41	0	118.76	By MS/MS	By MS/MS	By MS/MS	By MS/MS	7	0.0119658	44	0.0139683	37	0.00802081	32	0.00842327	146
sp|P07437|TBB5_HUMAN;sp|Q9BVA1|TBB2B_HUMAN;sp|Q13885|TBB2A_HUMAN;sp|Q13509|TBB3_HUMAN;sp|Q3ZCM7|TBB8_HUMAN;sp|A6NNZ2|TBB8B_HUMAN;sp|Q9BUF5|TBB6_HUMAN;sp|Q9H4B7|TBB1_HUMAN;CON__ENSEMBL:ENSBTAP00000025008	P07437	sp|P07437|TBB5_HUMAN;sp|Q9BVA1|TBB2B_HUMAN;sp|Q13885|TBB2A_HUMAN;sp|Q13509|TBB3_HUMAN	11;7;7;6;3;3;3;2;2	11;7;7;6;3;3;3;2;2	3;1;1;1;0;0;0;0;0	sp|P07437|TBB5_HUMAN Tubulin beta chain OS=Homo sapiens OX=9606 GN=TUBB PE=1 SV=2;sp|Q9BVA1|TBB2B_HUMAN Tubulin beta-2B chain OS=Homo sapiens OX=9606 GN=TUBB2B PE=1 SV=1;sp|Q13885|TBB2A_HUMAN Tubulin beta-2A chain OS=Homo sapiens OX=9606 GN=TUBB2A PE=1 SV=	9	11	11	3	5	11	8	11	5	11	8	11	2	3	2	3	33.8	33.8	9.5	49.67	444	444;445;445;450;444;444;446;451;536	1	67	0	89.432	By MS/MS	By MS/MS	By MS/MS	By MS/MS	2	0.0034188	98	0.0311111	35	0.00758725	98	0.0257963	252
sp|Q02878|RL6_HUMAN	Q02878	sp|Q02878|RL6_HUMAN	10	10	10	sp|Q02878|RL6_HUMAN 60S ribosomal protein L6 OS=Homo sapiens OX=9606 GN=RPL6 PE=1 SV=3	1	10	10	10	4	10	10	10	4	10	10	10	4	10	10	10	39.2	39.2	39.2	32.728	288	288	1	51	0	29.478	By MS/MS	By MS/MS	By MS/MS	By MS/MS	0	0	53	0.0168254	34	0.00737047	36	0.00947618	148
sp|Q14558|KPRA_HUMAN	Q14558	sp|Q14558|KPRA_HUMAN	6	5	5	sp|Q14558|KPRA_HUMAN Phosphoribosyl pyrophosphate synthase-associated protein 1 OS=Homo sapiens OX=9606 GN=PRPSAP1 PE=1 SV=2	1	6	5	5	0	1	5	6	0	1	4	5	0	1	4	5	25.3	21.3	21.3	39.393	356	356	1	16	0	19.21		By matching	By MS/MS	By MS/MS	0	0	0	0	33	0.0071537	8	0.00210582	48
sp|P46821|MAP1B_HUMAN;sp|P78559|MAP1A_HUMAN	P46821	sp|P46821|MAP1B_HUMAN	14;1	14;1	14;1	sp|P46821|MAP1B_HUMAN Microtubule-associated protein 1B OS=Homo sapiens OX=9606 GN=MAP1B PE=1 SV=2	2	14	14	14	0	5	12	12	0	5	12	12	0	5	12	12	8.1	8.1	8.1	270.63	2468	2468;2803	1	38	0	12.643		By matching	By MS/MS	By MS/MS	0	0	0	0	32	0.00693692	6	0.00157936	39
sp|Q07020|RL18_HUMAN	Q07020	sp|Q07020|RL18_HUMAN	5	5	5	sp|Q07020|RL18_HUMAN 60S ribosomal protein L18 OS=Homo sapiens OX=9606 GN=RPL18 PE=1 SV=2	1	5	5	5	2	5	5	5	2	5	5	5	2	5	5	5	30.9	30.9	30.9	21.634	188	188	1	30	0	41.674	By MS/MS	By MS/MS	By MS/MS	By MS/MS	14	0.0239316	35	0.0111111	31	0.00672014	39	0.0102659	148
sp|O60506|HNRPQ_HUMAN	O60506	sp|O60506|HNRPQ_HUMAN	7	7	4	sp|O60506|HNRPQ_HUMAN Heterogeneous nuclear ribonucleoprotein Q OS=Homo sapiens OX=9606 GN=SYNCRIP PE=1 SV=2	1	7	7	4	5	6	7	5	5	6	7	5	2	4	4	3	14.3	14.3	9.3	69.602	623	623	1	38	0	11.478	By MS/MS	By MS/MS	By MS/MS	By MS/MS	0	0	7	0.00222222	31	0.00672014	7	0.00184259	51
sp|P24534|EF1B_HUMAN	P24534	sp|P24534|EF1B_HUMAN	4	4	4	sp|P24534|EF1B_HUMAN Elongation factor 1-beta OS=Homo sapiens OX=9606 GN=EEF1B2 PE=1 SV=3	1	4	4	4	3	3	4	4	3	3	4	4	3	3	4	4	30.7	30.7	30.7	24.763	225	225	1	28	0	83.253	By MS/MS	By MS/MS	By MS/MS	By MS/MS	14	0.0239316	25	0.00793651	30	0.00650336	32	0.00842327	127
sp|P15880|RS2_HUMAN	P15880	sp|P15880|RS2_HUMAN	7	7	7	sp|P15880|RS2_HUMAN 40S ribosomal protein S2 OS=Homo sapiens OX=9606 GN=RPS2 PE=1 SV=2	1	7	7	7	4	7	6	5	4	7	6	5	4	7	6	5	24.9	24.9	24.9	31.324	293	293	1	34	0	9.0844	By MS/MS	By MS/MS	By MS/MS	By MS/MS	2	0.0034188	25	0.00793651	30	0.00650336	16	0.00421164	84
sp|Q9P2R3|ANFY1_HUMAN	Q9P2R3	sp|Q9P2R3|ANFY1_HUMAN	7	7	7	sp|Q9P2R3|ANFY1_HUMAN Rabankyrin-5 OS=Homo sapiens OX=9606 GN=ANKFY1 PE=1 SV=2	1	7	7	7	1	1	7	5	1	1	7	5	1	1	7	5	9	9	9	128.4	1169	1169	1	19	0	13.834	By matching	By matching	By MS/MS	By MS/MS	0	0	0	0	30	0.00650336	12	0.00315873	48
sp|P61247|RS3A_HUMAN	P61247	sp|P61247|RS3A_HUMAN	8	8	8	sp|P61247|RS3A_HUMAN 40S ribosomal protein S3a OS=Homo sapiens OX=9606 GN=RPS3A PE=1 SV=2	1	8	8	8	5	7	8	8	5	7	8	8	5	7	8	8	31.4	31.4	31.4	29.945	264	264	1	39	0	9.0623	By MS/MS	By MS/MS	By MS/MS	By MS/MS	0	0	23	0.00730159	29	0.00628658	10	0.00263227	66
sp|Q9Y2W1|TR150_HUMAN	Q9Y2W1	sp|Q9Y2W1|TR150_HUMAN	10	10	10	sp|Q9Y2W1|TR150_HUMAN Thyroid hormone receptor-associated protein 3 OS=Homo sapiens OX=9606 GN=THRAP3 PE=1 SV=2	1	10	10	10	4	4	10	8	4	4	10	8	4	4	10	8	11	11	11	108.66	955	955	1	34	0	28.958	By MS/MS	By MS/MS	By MS/MS	By MS/MS	0	0	0	0	29	0.00628658	18	0.00473809	67
sp|P62424|RL7A_HUMAN	P62424	sp|P62424|RL7A_HUMAN	10	10	10	sp|P62424|RL7A_HUMAN 60S ribosomal protein L7a OS=Homo sapiens OX=9606 GN=RPL7A PE=1 SV=2	1	10	10	10	7	10	10	10	7	10	10	10	7	10	10	10	35.7	35.7	35.7	29.995	266	266	1	59	0	44.01	By MS/MS	By MS/MS	By MS/MS	By MS/MS	3	0.00512821	59	0.0187302	28	0.0060698	33	0.0086865	138
sp|P62249|RS16_HUMAN	P62249	sp|P62249|RS16_HUMAN	5	5	5	sp|P62249|RS16_HUMAN 40S ribosomal protein S16 OS=Homo sapiens OX=9606 GN=RPS16 PE=1 SV=2	1	5	5	5	3	5	5	4	3	5	5	4	3	5	5	4	30.8	30.8	30.8	16.445	146	146	1	32	0	21.625	By MS/MS	By MS/MS	By MS/MS	By MS/MS	7	0.0119658	37	0.011746	28	0.0060698	29	0.00763359	108
sp|P62899|RL31_HUMAN	P62899	sp|P62899|RL31_HUMAN	3	3	3	sp|P62899|RL31_HUMAN 60S ribosomal protein L31 OS=Homo sapiens OX=9606 GN=RPL31 PE=1 SV=1	1	3	3	3	3	3	3	3	3	3	3	3	3	3	3	3	24.8	24.8	24.8	14.463	125	125	1	19	0	16.986	By MS/MS	By MS/MS	By MS/MS	By MS/MS	20	0.034188	31	0.00984127	28	0.0060698	26	0.00684391	124
sp|P06733|ENOA_HUMAN;sp|P13929|ENOB_HUMAN;sp|P09104|ENOG_HUMAN	P06733	sp|P06733|ENOA_HUMAN	5;1;1	5;1;1	5;1;1	sp|P06733|ENOA_HUMAN Alpha-enolase OS=Homo sapiens OX=9606 GN=ENO1 PE=1 SV=2	3	5	5	5	0	2	5	3	0	2	5	3	0	2	5	3	21.7	21.7	21.7	47.168	434	434;434;434	1	14	0	25.629		By matching	By MS/MS	By MS/MS	0	0	0	0	28	0.0060698	0	0	29
sp|P23396|RS3_HUMAN	P23396	sp|P23396|RS3_HUMAN	8	8	8	sp|P23396|RS3_HUMAN 40S ribosomal protein S3 OS=Homo sapiens OX=9606 GN=RPS3 PE=1 SV=2	1	8	8	8	5	8	6	7	5	8	6	7	5	8	6	7	37.4	37.4	37.4	26.688	243	243	1	36	0	13.907	By MS/MS	By MS/MS	By MS/MS	By MS/MS	3	0.00512821	37	0.011746	26	0.00563624	25	0.00658068	109
sp|P68104|EF1A1_HUMAN;sp|Q5VTE0|EF1A3_HUMAN;sp|Q05639|EF1A2_HUMAN	P68104	sp|P68104|EF1A1_HUMAN;sp|Q5VTE0|EF1A3_HUMAN;sp|Q05639|EF1A2_HUMAN	6;6;5	6;6;5	6;6;5	sp|P68104|EF1A1_HUMAN Elongation factor 1-alpha 1 OS=Homo sapiens OX=9606 GN=EEF1A1 PE=1 SV=1;sp|Q5VTE0|EF1A3_HUMAN Putative elongation factor 1-alpha-like 3 OS=Homo sapiens OX=9606 GN=EEF1A1P5 PE=5 SV=1;sp|Q05639|EF1A2_HUMAN Elongation factor 1-alpha 2 OS	3	6	6	6	1	5	6	5	1	5	6	5	1	5	6	5	20.1	20.1	20.1	50.14	462	462;462;463	1	34	0	57.237	By MS/MS	By MS/MS	By MS/MS	By MS/MS	0	0	24	0.00761905	26	0.00563624	32	0.00842327	97
sp|Q07021|C1QBP_HUMAN	Q07021	sp|Q07021|C1QBP_HUMAN	5	5	5	sp|Q07021|C1QBP_HUMAN Complement component 1 Q subcomponent-binding protein, mitochondrial OS=Homo sapiens OX=9606 GN=C1QBP PE=1 SV=1	1	5	5	5	1	5	4	5	1	5	4	5	1	5	4	5	26.2	26.2	26.2	31.362	282	282	1	28	0	16.337	By MS/MS	By MS/MS	By MS/MS	By MS/MS	0	0	2	0.000634921	26	0.00563624	6	0.00157936	45
sp|P05388|RLA0_HUMAN;sp|Q8NHW5|RLA0L_HUMAN	P05388	sp|P05388|RLA0_HUMAN;sp|Q8NHW5|RLA0L_HUMAN	7;5	7;5	7;5	sp|P05388|RLA0_HUMAN 60S acidic ribosomal protein P0 OS=Homo sapiens OX=9606 GN=RPLP0 PE=1 SV=1;sp|Q8NHW5|RLA0L_HUMAN 60S acidic ribosomal protein P0-like OS=Homo sapiens OX=9606 GN=RPLP0P6 PE=5 SV=1	2	7	7	7	5	7	7	6	5	7	7	6	5	7	7	6	32.5	32.5	32.5	34.273	317	317;317	1	38	0	34.419	By MS/MS	By MS/MS	By MS/MS	By MS/MS	4	0.00683761	39	0.012381	25	0.00541947	30	0.00789681	105
sp|P62888|RL30_HUMAN	P62888	sp|P62888|RL30_HUMAN	2	2	2	sp|P62888|RL30_HUMAN 60S ribosomal protein L30 OS=Homo sapiens OX=9606 GN=RPL30 PE=1 SV=2	1	2	2	2	2	2	2	2	2	2	2	2	2	2	2	2	24.3	24.3	24.3	12.784	115	115	1	17	0	19.357	By MS/MS	By MS/MS	By MS/MS	By MS/MS	10	0.017094	23	0.00730159	25	0.00541947	20	0.00526454	96
sp|Q92841|DDX17_HUMAN;sp|P17844|DDX5_HUMAN	Q92841	sp|Q92841|DDX17_HUMAN	6;2	6;2	6;2	sp|Q92841|DDX17_HUMAN Probable ATP-dependent RNA helicase DDX17 OS=Homo sapiens OX=9606 GN=DDX17 PE=1 SV=2	2	6	6	6	2	5	6	4	2	5	6	4	2	5	6	4	10.2	10.2	10.2	80.272	729	729;614	1	27	0	8.2394	By MS/MS	By MS/MS	By MS/MS	By MS/MS	0	0	21	0.00666667	25	0.00541947	11	0.0028955	62
sp|Q9Y6Y0|NS1BP_HUMAN	Q9Y6Y0	sp|Q9Y6Y0|NS1BP_HUMAN	7	7	7	sp|Q9Y6Y0|NS1BP_HUMAN Influenza virus NS1A-binding protein OS=Homo sapiens OX=9606 GN=IVNS1ABP PE=1 SV=3	1	7	7	7	3	5	7	7	3	5	7	7	3	5	7	7	12.6	12.6	12.6	71.729	642	642	1	32	0	23.611	By MS/MS	By MS/MS	By MS/MS	By MS/MS	0	0	0	0	25	0.00541947	23	0.00605422	73
sp|P07900|HS90A_HUMAN;sp|Q14568|HS902_HUMAN;sp|Q58FF8|H90B2_HUMAN;sp|Q58FF6|H90B4_HUMAN	P07900	sp|P07900|HS90A_HUMAN	7;2;1;1	7;2;1;1	4;1;0;0	sp|P07900|HS90A_HUMAN Heat shock protein HSP 90-alpha OS=Homo sapiens OX=9606 GN=HSP90AA1 PE=1 SV=5	4	7	7	4	0	3	7	7	0	3	7	7	0	1	4	4	11.1	11.1	6.1	84.659	732	732;343;381;505	1	23	0	11.415		By MS/MS	By MS/MS	By MS/MS	0	0	0	0	25	0.00541947	19	0.00500132	45
sp|Q9Y657|SPIN1_HUMAN;sp|Q5JUX0|SPIN3_HUMAN	Q9Y657	sp|Q9Y657|SPIN1_HUMAN	3;1	3;1	3;1	sp|Q9Y657|SPIN1_HUMAN Spindlin-1 OS=Homo sapiens OX=9606 GN=SPIN1 PE=1 SV=3	2	3	3	3	1	1	3	3	1	1	3	3	1	1	3	3	16.8	16.8	16.8	29.6	262	262;258	1	11	0	14.883	By MS/MS	By MS/MS	By MS/MS	By MS/MS	0	0	0	0	24	0.00520269	12	0.00315873	40
sp|Q16629|SRSF7_HUMAN	Q16629	sp|Q16629|SRSF7_HUMAN	4	4	3	sp|Q16629|SRSF7_HUMAN Serine/arginine-rich splicing factor 7 OS=Homo sapiens OX=9606 GN=SRSF7 PE=1 SV=1	1	4	4	3	3	4	4	4	3	4	4	4	2	3	3	3	17.6	17.6	17.6	27.366	238	238	1	27	0	8.6905	By MS/MS	By MS/MS	By MS/MS	By MS/MS	2	0.0034188	12	0.00380952	23	0.00498591	14	0.00368518	65
sp|Q9BRS2|RIOK1_HUMAN	Q9BRS2	sp|Q9BRS2|RIOK1_HUMAN	4	4	4	sp|Q9BRS2|RIOK1_HUMAN Serine/threonine-protein kinase RIO1 OS=Homo sapiens OX=9606 GN=RIOK1 PE=1 SV=2	1	4	4	4	3	4	4	4	3	4	4	4	3	4	4	4	9.3	9.3	9.3	65.582	568	568	1	19	0	6.9833	By MS/MS	By MS/MS	By MS/MS	By MS/MS	0	0	6	0.00190476	23	0.00498591	12	0.00315873	48
sp|P63162|RSMN_HUMAN;sp|P14678|RSMB_HUMAN	P63162	sp|P63162|RSMN_HUMAN;sp|P14678|RSMB_HUMAN	3;3	3;3	3;3	sp|P63162|RSMN_HUMAN Small nuclear ribonucleoprotein-associated protein N OS=Homo sapiens OX=9606 GN=SNRPN PE=1 SV=1;sp|P14678|RSMB_HUMAN Small nuclear ribonucleoprotein-associated proteins B and B OS=Homo sapiens OX=9606 GN=SNRPB PE=1 SV=2	2	3	3	3	1	3	3	3	1	3	3	3	1	3	3	3	12.1	12.1	12.1	24.614	240	240;240	1	21	0	18.193	By MS/MS	By MS/MS	By MS/MS	By MS/MS	0	0	3	0.000952381	23	0.00498591	24	0.00631745	63
sp|P46776|RL27A_HUMAN	P46776	sp|P46776|RL27A_HUMAN	4	4	4	sp|P46776|RL27A_HUMAN 60S ribosomal protein L27a OS=Homo sapiens OX=9606 GN=RPL27A PE=1 SV=2	1	4	4	4	2	4	4	4	2	4	4	4	2	4	4	4	29.1	29.1	29.1	16.561	148	148	1	17	0	7.185	By MS/MS	By MS/MS	By MS/MS	By MS/MS	3	0.00512821	31	0.00984127	22	0.00476913	28	0.00737036	92
sp|P05386|RLA1_HUMAN	P05386	sp|P05386|RLA1_HUMAN	2	2	2	sp|P05386|RLA1_HUMAN 60S acidic ribosomal protein P1 OS=Homo sapiens OX=9606 GN=RPLP1 PE=1 SV=1	1	2	2	2	1	2	2	2	1	2	2	2	1	2	2	2	51.8	51.8	51.8	11.514	114	114	1	16	0	43.258	By MS/MS	By MS/MS	By MS/MS	By MS/MS	1	0.0017094	24	0.00761905	22	0.00476913	26	0.00684391	88
sp|P50914|RL14_HUMAN	P50914	sp|P50914|RL14_HUMAN	3	3	3	sp|P50914|RL14_HUMAN 60S ribosomal protein L14 OS=Homo sapiens OX=9606 GN=RPL14 PE=1 SV=4	1	3	3	3	2	3	3	3	2	3	3	3	2	3	3	3	16.3	16.3	16.3	23.432	215	215	1	29	0	75.665	By MS/MS	By MS/MS	By MS/MS	By MS/MS	13	0.0222222	20	0.00634921	22	0.00476913	22	0.005791	91
sp|Q07955|SRSF1_HUMAN	Q07955	sp|Q07955|SRSF1_HUMAN	6	6	6	sp|Q07955|SRSF1_HUMAN Serine/arginine-rich splicing factor 1 OS=Homo sapiens OX=9606 GN=SRSF1 PE=1 SV=2	1	6	6	6	4	6	6	5	4	6	6	5	4	6	6	5	29	29	29	27.744	248	248	1	37	0	7.7317	By MS/MS	By MS/MS	By MS/MS	By MS/MS	3	0.00512821	15	0.00476191	22	0.00476913	5	0.00131614	56
sp|P46777|RL5_HUMAN	P46777	sp|P46777|RL5_HUMAN	4	4	4	sp|P46777|RL5_HUMAN 60S ribosomal protein L5 OS=Homo sapiens OX=9606 GN=RPL5 PE=1 SV=3	1	4	4	4	2	3	4	3	2	3	4	3	2	3	4	3	16.5	16.5	16.5	34.362	297	297	1	15	0	17.944	By MS/MS	By MS/MS	By MS/MS	By MS/MS	1	0.0017094	12	0.00380952	22	0.00476913	13	0.00342195	57
sp|P05141|ADT2_HUMAN;sp|P12236|ADT3_HUMAN;sp|P12235|ADT1_HUMAN;sp|Q9H0C2|ADT4_HUMAN	P05141	sp|P05141|ADT2_HUMAN;sp|P12236|ADT3_HUMAN;sp|P12235|ADT1_HUMAN	10;6;5;3	10;6;5;3	10;6;5;3	sp|P05141|ADT2_HUMAN ADP/ATP translocase 2 OS=Homo sapiens OX=9606 GN=SLC25A5 PE=1 SV=7;sp|P12236|ADT3_HUMAN ADP/ATP translocase 3 OS=Homo sapiens OX=9606 GN=SLC25A6 PE=1 SV=4;sp|P12235|ADT1_HUMAN ADP/ATP translocase 1 OS=Homo sapiens OX=9606 GN=SLC25A4 PE	4	10	10	10	7	10	9	10	7	10	9	10	7	10	9	10	34.2	34.2	34.2	32.852	298	298;298;298;315	1	62	0	26.133	By MS/MS	By MS/MS	By MS/MS	By MS/MS	4	0.00683761	66	0.0209524	21	0.00455235	75	0.019742	171
sp|P18124|RL7_HUMAN	P18124	sp|P18124|RL7_HUMAN	8	8	8	sp|P18124|RL7_HUMAN 60S ribosomal protein L7 OS=Homo sapiens OX=9606 GN=RPL7 PE=1 SV=1	1	8	8	8	4	7	7	4	4	7	7	4	4	7	7	4	35.5	35.5	35.5	29.225	248	248	1	38	0	32.157	By MS/MS	By MS/MS	By MS/MS	By MS/MS	10	0.017094	30	0.00952381	21	0.00455235	14	0.00368518	89
sp|Q96E39|RMXL1_HUMAN;sp|P38159|RBMX_HUMAN;sp|O75526|RMXL2_HUMAN;sp|Q8N7X1|RMXL3_HUMAN	Q96E39	sp|Q96E39|RMXL1_HUMAN;sp|P38159|RBMX_HUMAN;sp|O75526|RMXL2_HUMAN;sp|Q8N7X1|RMXL3_HUMAN	2;2;1;1	2;2;1;1	2;2;1;1	sp|Q96E39|RMXL1_HUMAN RNA binding motif protein, X-linked-like-1 OS=Homo sapiens OX=9606 GN=RBMXL1 PE=1 SV=1;sp|P38159|RBMX_HUMAN RNA-binding motif protein, X chromosome OS=Homo sapiens OX=9606 GN=RBMX PE=1 SV=3;sp|O75526|RMXL2_HUMAN RNA-binding motif prot	4	2	2	2	2	2	2	2	2	2	2	2	2	2	2	2	6.9	6.9	6.9	42.141	390	390;391;392;1067	1	13	0	4.0195	By MS/MS	By MS/MS	By MS/MS	By MS/MS	1	0.0017094	2	0.000634921	21	0.00455235	5	0.00131614	33
sp|Q15208|STK38_HUMAN;sp|Q9Y2H1|ST38L_HUMAN	Q15208	sp|Q15208|STK38_HUMAN	5;1	5;1	5;1	sp|Q15208|STK38_HUMAN Serine/threonine-protein kinase 38 OS=Homo sapiens OX=9606 GN=STK38 PE=1 SV=1	2	5	5	5	1	3	5	5	1	3	5	5	1	3	5	5	18.1	18.1	18.1	54.19	465	465;464	1	18	0	9.6878	By matching	By MS/MS	By MS/MS	By MS/MS	0	0	0	0	21	0.00455235	5	0.00131614	28
sp|Q8N163|CCAR2_HUMAN	Q8N163	sp|Q8N163|CCAR2_HUMAN	7	7	7	sp|Q8N163|CCAR2_HUMAN Cell cycle and apoptosis regulator protein 2 OS=Homo sapiens OX=9606 GN=CCAR2 PE=1 SV=2	1	7	7	7	0	1	6	6	0	1	6	6	0	1	6	6	12.1	12.1	12.1	102.9	923	923	1	21	0	13.539		By matching	By MS/MS	By MS/MS	0	0	0	0	20	0.00433557	10	0.00263227	34
sp|Q9NXV2|KCTD5_HUMAN	Q9NXV2	sp|Q9NXV2|KCTD5_HUMAN	5	5	5	sp|Q9NXV2|KCTD5_HUMAN BTB/POZ domain-containing protein KCTD5 OS=Homo sapiens OX=9606 GN=KCTD5 PE=1 SV=1	1	5	5	5	1	5	3	4	1	5	3	4	1	5	3	4	29.9	29.9	29.9	26.092	234	234	1	18	0	22.72	By MS/MS	By MS/MS	By MS/MS	By MS/MS	0	0	25	0.00793651	19	0.00411879	9	0.00236904	53
sp|P62913|RL11_HUMAN	P62913	sp|P62913|RL11_HUMAN	2	2	2	sp|P62913|RL11_HUMAN 60S ribosomal protein L11 OS=Homo sapiens OX=9606 GN=RPL11 PE=1 SV=2	1	2	2	2	1	2	2	2	1	2	2	2	1	2	2	2	12.9	12.9	12.9	20.252	178	178	1	13	0	10.035	By MS/MS	By MS/MS	By MS/MS	By MS/MS	9	0.0153846	24	0.00761905	19	0.00411879	21	0.00552777	86
sp|P84090|ERH_HUMAN	P84090	sp|P84090|ERH_HUMAN	4	4	4	sp|P84090|ERH_HUMAN Enhancer of rudimentary homolog OS=Homo sapiens OX=9606 GN=ERH PE=1 SV=1	1	4	4	4	1	4	4	4	1	4	4	4	1	4	4	4	46.2	46.2	46.2	12.259	104	104	1	17	0	312.8	By MS/MS	By MS/MS	By MS/MS	By MS/MS	0	0	12	0.00380952	19	0.00411879	21	0.00552777	83
sp|P62318|SMD3_HUMAN	P62318	sp|P62318|SMD3_HUMAN	4	4	4	sp|P62318|SMD3_HUMAN Small nuclear ribonucleoprotein Sm D3 OS=Homo sapiens OX=9606 GN=SNRPD3 PE=1 SV=1	1	4	4	4	2	3	3	4	2	3	3	4	2	3	3	4	37.3	37.3	37.3	13.916	126	126	1	19	0	74.509	By MS/MS	By MS/MS	By MS/MS	By MS/MS	1	0.0017094	8	0.00253968	19	0.00411879	21	0.00552777	66
sp|P0DP25|CALM3_HUMAN;sp|P0DP24|CALM2_HUMAN;sp|P0DP23|CALM1_HUMAN	P0DP25	sp|P0DP25|CALM3_HUMAN;sp|P0DP24|CALM2_HUMAN;sp|P0DP23|CALM1_HUMAN	3;3;3	3;3;3	3;3;3	sp|P0DP25|CALM3_HUMAN Calmodulin-3 OS=Homo sapiens OX=9606 GN=CALM3 PE=1 SV=1;sp|P0DP24|CALM2_HUMAN Calmodulin-2 OS=Homo sapiens OX=9606 GN=CALM2 PE=1 SV=1;sp|P0DP23|CALM1_HUMAN Calmodulin-1 OS=Homo sapiens OX=9606 GN=CALM1 PE=1 SV=1	3	3	3	3	1	3	3	3	1	3	3	3	1	3	3	3	30.9	30.9	30.9	16.837	149	149;149;149	1	18	0	10.032	By MS/MS	By MS/MS	By MS/MS	By MS/MS	6	0.0102564	3	0.000952381	19	0.00411879	6	0.00157936	34
sp|P61313|RL15_HUMAN	P61313	sp|P61313|RL15_HUMAN	5	5	5	sp|P61313|RL15_HUMAN 60S ribosomal protein L15 OS=Homo sapiens OX=9606 GN=RPL15 PE=1 SV=2	1	5	5	5	4	5	4	4	4	5	4	4	4	5	4	4	24.5	24.5	24.5	24.146	204	204	1	25	0	16.638	By MS/MS	By MS/MS	By MS/MS	By MS/MS	2	0.0034188	23	0.00730159	18	0.00390202	18	0.00473809	70
sp|P04406|G3P_HUMAN	P04406	sp|P04406|G3P_HUMAN	5	5	5	sp|P04406|G3P_HUMAN Glyceraldehyde-3-phosphate dehydrogenase OS=Homo sapiens OX=9606 GN=GAPDH PE=1 SV=3	1	5	5	5	1	3	5	4	1	3	5	4	1	3	5	4	24.2	24.2	24.2	36.053	335	335	1	23	0	19.096	By MS/MS	By MS/MS	By MS/MS	By MS/MS	12	0.0205128	15	0.00476191	18	0.00390202	3	0.000789681	48
sp|P12956|XRCC6_HUMAN	P12956	sp|P12956|XRCC6_HUMAN	5	5	5	sp|P12956|XRCC6_HUMAN X-ray repair cross-complementing protein 6 OS=Homo sapiens OX=9606 GN=XRCC6 PE=1 SV=2	1	5	5	5	1	5	4	4	1	5	4	4	1	5	4	4	9.7	9.7	9.7	69.842	609	609	1	18	0	6.3826	By MS/MS	By MS/MS	By MS/MS	By MS/MS	0	0	14	0.00444444	18	0.00390202	1	0.000263227	33
sp|Q15393|SF3B3_HUMAN	Q15393	sp|Q15393|SF3B3_HUMAN	5	5	5	sp|Q15393|SF3B3_HUMAN Splicing factor 3B subunit 3 OS=Homo sapiens OX=9606 GN=SF3B3 PE=1 SV=4	1	5	5	5	0	4	5	4	0	4	5	4	0	4	5	4	5.8	5.8	5.8	135.58	1217	1217	1	18	0	12.157		By MS/MS	By MS/MS	By MS/MS	0	0	5	0.0015873	18	0.00390202	6	0.00157936	29
sp|P08865|RSSA_HUMAN	P08865	sp|P08865|RSSA_HUMAN	4	4	4	sp|P08865|RSSA_HUMAN 40S ribosomal protein SA OS=Homo sapiens OX=9606 GN=RPSA PE=1 SV=4	1	4	4	4	0	3	4	4	0	3	4	4	0	3	4	4	24.4	24.4	24.4	32.854	295	295	1	17	0	16.851		By matching	By MS/MS	By MS/MS	0	0	0	0	18	0.00390202	9	0.00236904	31
sp|P67809|YBOX1_HUMAN;sp|Q9Y2T7|YBOX2_HUMAN	P67809	sp|P67809|YBOX1_HUMAN;sp|Q9Y2T7|YBOX2_HUMAN	5;3	5;3	2;0	sp|P67809|YBOX1_HUMAN Y-box-binding protein 1 OS=Homo sapiens OX=9606 GN=YBX1 PE=1 SV=3;sp|Q9Y2T7|YBOX2_HUMAN Y-box-binding protein 2 OS=Homo sapiens OX=9606 GN=YBX2 PE=1 SV=2	2	5	5	2	2	4	5	5	2	4	5	5	1	1	2	2	24.1	24.1	13	35.924	324	324;364	1	26	0	23.674	By MS/MS	By MS/MS	By MS/MS	By MS/MS	12	0.0205128	19	0.00603175	17	0.00368524	16	0.00421164	76
sp|P46781|RS9_HUMAN	P46781	sp|P46781|RS9_HUMAN	5	5	5	sp|P46781|RS9_HUMAN 40S ribosomal protein S9 OS=Homo sapiens OX=9606 GN=RPS9 PE=1 SV=3	1	5	5	5	2	4	4	5	2	4	4	5	2	4	4	5	22.2	22.2	22.2	22.591	194	194	1	24	0	10.555	By MS/MS	By MS/MS	By MS/MS	By MS/MS	2	0.0034188	18	0.00571429	17	0.00368524	20	0.00526454	62
sp|Q99878|H2A1J_HUMAN;sp|Q96KK5|H2A1H_HUMAN;sp|Q9BTM1|H2AJ_HUMAN;sp|Q16777|H2A2C_HUMAN;sp|Q93077|H2A1C_HUMAN;sp|Q7L7L0|H2A3_HUMAN;sp|Q6FI13|H2A2A_HUMAN;sp|P20671|H2A1D_HUMAN;sp|P0C0S8|H2A1_HUMAN;sp|P04908|H2A1B_HUMAN;sp|Q71UI9|H2AV_HUMAN;sp|P0C0S5|H2AZ_HUMAN;sp|Q96QV6|H2A1A_HUMAN;sp|P16104|H2AX_HUMAN;sp|Q8IUE6|H2A2B_HUMAN	Q99878	sp|Q99878|H2A1J_HUMAN;sp|Q96KK5|H2A1H_HUMAN;sp|Q9BTM1|H2AJ_HUMAN;sp|Q16777|H2A2C_HUMAN;sp|Q93077|H2A1C_HUMAN;sp|Q7L7L0|H2A3_HUMAN;sp|Q6FI13|H2A2A_HUMAN;sp|P20671|H2A1D_HUMAN;sp|P0C0S8|H2A1_HUMAN;sp|P04908|H2A1B_HUMAN;sp|Q71UI9|H2AV_HUMAN;sp|P0C0S5|H2AZ_HUMAN;sp|Q96QV6|H2A1A_HUMAN;sp|P16104|H2AX_HUMAN	3;3;3;3;3;3;3;3;3;3;2;2;2;2;1	3;3;3;3;3;3;3;3;3;3;2;2;2;2;1	3;3;3;3;3;3;3;3;3;3;2;2;2;2;1	sp|Q99878|H2A1J_HUMAN Histone H2A type 1-J OS=Homo sapiens OX=9606 GN=H2AC14 PE=1 SV=3;sp|Q96KK5|H2A1H_HUMAN Histone H2A type 1-H OS=Homo sapiens OX=9606 GN=H2AC12 PE=1 SV=3;sp|Q9BTM1|H2AJ_HUMAN Histone H2A.J OS=Homo sapiens OX=9606 GN=H2AJ PE=1 SV=1;sp|Q1	15	3	3	3	1	3	3	3	1	3	3	3	1	3	3	3	27.3	27.3	27.3	13.936	128	128;128;129;129;130;130;130;130;130;130;128;128;131;143;130	1	17	0	6.0242	By MS/MS	By MS/MS	By MS/MS	By MS/MS	0	0	9	0.00285714	17	0.00368524	15	0.00394841	48
sp|P62277|RS13_HUMAN	P62277	sp|P62277|RS13_HUMAN	4	4	4	sp|P62277|RS13_HUMAN 40S ribosomal protein S13 OS=Homo sapiens OX=9606 GN=RPS13 PE=1 SV=2	1	4	4	4	1	4	4	4	1	4	4	4	1	4	4	4	19.9	19.9	19.9	17.222	151	151	1	18	0	14.799	By MS/MS	By MS/MS	By MS/MS	By MS/MS	2	0.0034188	18	0.00571429	16	0.00346846	17	0.00447486	61
sp|P10412|H14_HUMAN	P10412	sp|P10412|H14_HUMAN	5	5	1	sp|P10412|H14_HUMAN Histone H1.4 OS=Homo sapiens OX=9606 GN=H1-4 PE=1 SV=2	1	5	5	1	1	4	4	4	1	4	4	4	1	0	0	0	22.4	22.4	7.3	21.865	219	219	1	18	0	7.1353	By MS/MS	By MS/MS	By MS/MS	By MS/MS	1	0.0017094	17	0.00539683	16	0.00346846	17	0.00447486	60
sp|P62854|RS26_HUMAN;sp|Q5JNZ5|RS26L_HUMAN	P62854	sp|P62854|RS26_HUMAN;sp|Q5JNZ5|RS26L_HUMAN	2;1	2;1	2;1	sp|P62854|RS26_HUMAN 40S ribosomal protein S26 OS=Homo sapiens OX=9606 GN=RPS26 PE=1 SV=3;sp|Q5JNZ5|RS26L_HUMAN Putative 40S ribosomal protein S26-like 1 OS=Homo sapiens OX=9606 GN=RPS26P11 PE=5 SV=1	2	2	2	2	2	2	2	2	2	2	2	2	2	2	2	2	20.9	20.9	20.9	13.015	115	115;115	1	25	0	7.8577	By MS/MS	By MS/MS	By MS/MS	By MS/MS	2	0.0034188	10	0.0031746	16	0.00346846	8	0.00210582	38
sp|P39019|RS19_HUMAN	P39019	sp|P39019|RS19_HUMAN	3	3	3	sp|P39019|RS19_HUMAN 40S ribosomal protein S19 OS=Homo sapiens OX=9606 GN=RPS19 PE=1 SV=2	1	3	3	3	2	3	3	3	2	3	3	3	2	3	3	3	21.4	21.4	21.4	16.06	145	145	1	17	0	4.3258	By MS/MS	By MS/MS	By MS/MS	By MS/MS	0	0	7	0.00222222	16	0.00346846	14	0.00368518	39
sp|P30041|PRDX6_HUMAN	P30041	sp|P30041|PRDX6_HUMAN	4	4	4	sp|P30041|PRDX6_HUMAN Peroxiredoxin-6 OS=Homo sapiens OX=9606 GN=PRDX6 PE=1 SV=3	1	4	4	4	0	3	4	3	0	3	4	3	0	3	4	3	24.6	24.6	24.6	25.035	224	224	1	14	0	4.5435		By MS/MS	By MS/MS	By MS/MS	0	0	0	0	15	0.00325168	10	0.00263227	29
sp|P62937|PPIA_HUMAN	P62937	sp|P62937|PPIA_HUMAN	4	4	3	sp|P62937|PPIA_HUMAN Peptidyl-prolyl cis-trans isomerase A OS=Homo sapiens OX=9606 GN=PPIA PE=1 SV=2	1	4	4	3	1	1	4	1	1	1	4	1	1	0	3	1	23	23	14.5	18.012	165	165	1	9	0	3.54	By MS/MS	By matching	By MS/MS	By MS/MS	0	0	0	0	15	0.00325168	0	0	16
sp|Q06830|PRDX1_HUMAN;sp|P32119|PRDX2_HUMAN	Q06830	sp|Q06830|PRDX1_HUMAN	4;1	4;1	4;1	sp|Q06830|PRDX1_HUMAN Peroxiredoxin-1 OS=Homo sapiens OX=9606 GN=PRDX1 PE=1 SV=1	2	4	4	4	1	4	4	3	1	4	4	3	1	4	4	3	26.6	26.6	26.6	22.11	199	199;198	1	17	0	7.5885	By MS/MS	By MS/MS	By MS/MS	By MS/MS	2	0.0034188	18	0.00571429	14	0.0030349	3	0.000789681	40
sp|Q14103|HNRPD_HUMAN	Q14103	sp|Q14103|HNRPD_HUMAN	2	2	2	sp|Q14103|HNRPD_HUMAN Heterogeneous nuclear ribonucleoprotein D0 OS=Homo sapiens OX=9606 GN=HNRNPD PE=1 SV=1	1	2	2	2	1	2	2	2	1	2	2	2	1	2	2	2	6.8	6.8	6.8	38.434	355	355	1	14	0	3.9427	By MS/MS	By MS/MS	By MS/MS	By MS/MS	4	0.00683761	17	0.00539683	14	0.0030349	16	0.00421164	63
sp|P25398|RS12_HUMAN	P25398	sp|P25398|RS12_HUMAN	4	4	4	sp|P25398|RS12_HUMAN 40S ribosomal protein S12 OS=Homo sapiens OX=9606 GN=RPS12 PE=1 SV=3	1	4	4	4	3	3	4	4	3	3	4	4	3	3	4	4	42.4	42.4	42.4	14.515	132	132	1	18	0	9.6776	By MS/MS	By MS/MS	By MS/MS	By MS/MS	9	0.0153846	5	0.0015873	14	0.0030349	2	0.000526454	30
sp|P49368|TCPG_HUMAN	P49368	sp|P49368|TCPG_HUMAN	5	5	5	sp|P49368|TCPG_HUMAN T-complex protein 1 subunit gamma OS=Homo sapiens OX=9606 GN=CCT3 PE=1 SV=4	1	5	5	5	0	5	5	5	0	5	5	5	0	5	5	5	10.6	10.6	10.6	60.533	545	545	1	19	0	6.3072		By MS/MS	By MS/MS	By MS/MS	0	0	2	0.000634921	14	0.0030349	23	0.00605422	39
sp|P62857|RS28_HUMAN	P62857	sp|P62857|RS28_HUMAN	1	1	1	sp|P62857|RS28_HUMAN 40S ribosomal protein S28 OS=Homo sapiens OX=9606 GN=RPS28 PE=1 SV=1	1	1	1	1	1	1	1	1	1	1	1	1	1	1	1	1	17.4	17.4	17.4	7.8409	69	69	1	17	0	139.99	By MS/MS	By MS/MS	By MS/MS	By MS/MS	0	0	1	0.00031746	14	0.0030349	18	0.00473809	43
sp|P62917|RL8_HUMAN	P62917	sp|P62917|RL8_HUMAN	3	3	3	sp|P62917|RL8_HUMAN 60S ribosomal protein L8 OS=Homo sapiens OX=9606 GN=RPL8 PE=1 SV=2	1	3	3	3	2	3	2	2	2	3	2	2	2	3	2	2	13.2	13.2	13.2	28.024	257	257	1	17	0	6.9018	By MS/MS	By MS/MS	By MS/MS	By MS/MS	6	0.0102564	27	0.00857143	13	0.00281812	20	0.00526454	75
sp|P83731|RL24_HUMAN	P83731	sp|P83731|RL24_HUMAN	3	3	3	sp|P83731|RL24_HUMAN 60S ribosomal protein L24 OS=Homo sapiens OX=9606 GN=RPL24 PE=1 SV=1	1	3	3	3	2	3	3	3	2	3	3	3	2	3	3	3	19.1	19.1	19.1	17.779	157	157	1	13	0	7.6264	By MS/MS	By MS/MS	By MS/MS	By MS/MS	0	0	21	0.00666667	13	0.00281812	19	0.00500132	56
sp|P50990|TCPQ_HUMAN	P50990	sp|P50990|TCPQ_HUMAN	6	6	6	sp|P50990|TCPQ_HUMAN T-complex protein 1 subunit theta OS=Homo sapiens OX=9606 GN=CCT8 PE=1 SV=4	1	6	6	6	0	6	4	6	0	6	4	6	0	6	4	6	11.9	11.9	11.9	59.62	548	548	1	21	0	8.1907		By MS/MS	By MS/MS	By MS/MS	0	0	7	0.00222222	13	0.00281812	28	0.00737036	48
sp|Q13813|SPTN1_HUMAN	Q13813	sp|Q13813|SPTN1_HUMAN	8	8	8	sp|Q13813|SPTN1_HUMAN Spectrin alpha chain, non-erythrocytic 1 OS=Homo sapiens OX=9606 GN=SPTAN1 PE=1 SV=3	1	8	8	8	5	3	8	5	5	3	8	5	5	3	8	5	3.6	3.6	3.6	284.54	2472	2472	1	25	0	5.5917	By MS/MS	By MS/MS	By MS/MS	By MS/MS	0	0	0	0	13	0.00281812	0	0	15
sp|P60174|TPIS_HUMAN	P60174	sp|P60174|TPIS_HUMAN	4	4	4	sp|P60174|TPIS_HUMAN Triosephosphate isomerase OS=Homo sapiens OX=9606 GN=TPI1 PE=1 SV=4	1	4	4	4	0	0	4	2	0	0	4	2	0	0	4	2	24.9	24.9	24.9	26.669	249	249	1	7	0	8.7793			By MS/MS	By matching	0	0	0	0	13	0.00281812	0	0	14
sp|P11908|PRPS2_HUMAN	P11908	sp|P11908|PRPS2_HUMAN	8	4	3	sp|P11908|PRPS2_HUMAN Ribose-phosphate pyrophosphokinase 2 OS=Homo sapiens OX=9606 GN=PRPS2 PE=1 SV=2	1	8	4	3	2	4	7	7	0	0	3	3	0	0	2	2	34.6	18.2	14.2	34.769	318	318	1	8	0	17.171	By matching	By matching	By MS/MS	By MS/MS	0	0	0	0	13	0.00281812	8	0.00210582	21
sp|Q9BUA3|SPNDC_HUMAN	Q9BUA3	sp|Q9BUA3|SPNDC_HUMAN	3	3	3	sp|Q9BUA3|SPNDC_HUMAN Spindlin interactor and repressor of chromatin-binding protein OS=Homo sapiens OX=9606 GN=SPINDOC PE=1 SV=3	1	3	3	3	1	1	3	3	1	1	3	3	1	1	3	3	13.9	13.9	13.9	41.036	381	381	1	11	0	4.8883	By matching	By matching	By MS/MS	By MS/MS	0	0	0	0	13	0.00281812	5	0.00131614	18
sp|P12277|KCRB_HUMAN	P12277	sp|P12277|KCRB_HUMAN	3	3	3	sp|P12277|KCRB_HUMAN Creatine kinase B-type OS=Homo sapiens OX=9606 GN=CKB PE=1 SV=1	1	3	3	3	0	1	3	2	0	1	3	2	0	1	3	2	9.7	9.7	9.7	42.644	381	381	1	7	0	4.8735		By matching	By MS/MS	By MS/MS	0	0	0	0	13	0.00281812	1	0.000263227	14
sp|P84103|SRSF3_HUMAN	P84103	sp|P84103|SRSF3_HUMAN	3	2	2	sp|P84103|SRSF3_HUMAN Serine/arginine-rich splicing factor 3 OS=Homo sapiens OX=9606 GN=SRSF3 PE=1 SV=1	1	3	2	2	1	3	3	3	0	2	2	2	0	2	2	2	18.3	18.3	18.3	19.329	164	164	1	7	0	16.865	By matching	By MS/MS	By MS/MS	By MS/MS	0	0	10	0.0031746	12	0.00260134	8	0.00210582	40
sp|P14174|MIF_HUMAN	P14174	sp|P14174|MIF_HUMAN	1	1	1	sp|P14174|MIF_HUMAN Macrophage migration inhibitory factor OS=Homo sapiens OX=9606 GN=MIF PE=1 SV=4	1	1	1	1	0	1	1	1	0	1	1	1	0	1	1	1	7.8	7.8	7.8	12.476	115	115	1	9	0	4.2824		By matching	By MS/MS	By MS/MS	0	0	0	0	12	0.00260134	4	0.00105291	16
sp|P62861|RS30_HUMAN	P62861	sp|P62861|RS30_HUMAN	1	1	1	sp|P62861|RS30_HUMAN 40S ribosomal protein S30 OS=Homo sapiens OX=9606 GN=FAU PE=1 SV=1	1	1	1	1	0	1	1	1	0	1	1	1	0	1	1	1	16.9	16.9	16.9	6.6478	59	59	1	4	0	3.6902		By MS/MS	By MS/MS	By MS/MS	0	0	10	0.0031746	11	0.00238456	12	0.00315873	39
sp|P13010|XRCC5_HUMAN	P13010	sp|P13010|XRCC5_HUMAN	2	2	2	sp|P13010|XRCC5_HUMAN X-ray repair cross-complementing protein 5 OS=Homo sapiens OX=9606 GN=XRCC5 PE=1 SV=3	1	2	2	2	1	2	2	2	1	2	2	2	1	2	2	2	2.9	2.9	2.9	82.704	732	732	1	9	0	2.382	By MS/MS	By MS/MS	By MS/MS	By MS/MS	0	0	10	0.0031746	11	0.00238456	3	0.000789681	24
sp|O43166|SI1L1_HUMAN	O43166	sp|O43166|SI1L1_HUMAN	1	1	1	sp|O43166|SI1L1_HUMAN Signal-induced proliferation-associated 1-like protein 1 OS=Homo sapiens OX=9606 GN=SIPA1L1 PE=1 SV=4	1	1	1	1	0	1	1	1	0	1	1	1	0	1	1	1	0.6	0.6	0.6	200.03	1804	1804	1	4	0	1.7338		By MS/MS	By MS/MS	By MS/MS	0	0	7	0.00222222	11	0.00238456	9	0.00236904	35
sp|P62701|RS4X_HUMAN;sp|Q8TD47|RS4Y2_HUMAN;sp|P22090|RS4Y1_HUMAN	P62701	sp|P62701|RS4X_HUMAN;sp|Q8TD47|RS4Y2_HUMAN	7;4;3	7;4;3	7;4;3	sp|P62701|RS4X_HUMAN 40S ribosomal protein S4, X isoform OS=Homo sapiens OX=9606 GN=RPS4X PE=1 SV=2;sp|Q8TD47|RS4Y2_HUMAN 40S ribosomal protein S4, Y isoform 2 OS=Homo sapiens OX=9606 GN=RPS4Y2 PE=2 SV=3	3	7	7	7	2	6	5	5	2	6	5	5	2	6	5	5	27	27	27	29.597	263	263;263;263	1	24	0	5.8016	By MS/MS	By MS/MS	By MS/MS	By MS/MS	0	0	21	0.00666667	10	0.00216779	10	0.00263227	44
sp|P62851|RS25_HUMAN	P62851	sp|P62851|RS25_HUMAN	4	4	4	sp|P62851|RS25_HUMAN 40S ribosomal protein S25 OS=Homo sapiens OX=9606 GN=RPS25 PE=1 SV=1	1	4	4	4	1	3	4	2	1	3	4	2	1	3	4	2	24	24	24	13.742	125	125	1	15	0	4.95	By MS/MS	By MS/MS	By MS/MS	By MS/MS	0	0	20	0.00634921	10	0.00216779	6	0.00157936	36
sp|P47914|RL29_HUMAN	P47914	sp|P47914|RL29_HUMAN	2	2	2	sp|P47914|RL29_HUMAN 60S ribosomal protein L29 OS=Homo sapiens OX=9606 GN=RPL29 PE=1 SV=2	1	2	2	2	1	2	1	1	1	2	1	1	1	2	1	1	14.5	14.5	14.5	17.752	159	159	1	6	0	4.2237	By MS/MS	By MS/MS	By MS/MS	By MS/MS	4	0.00683761	11	0.00349206	10	0.00216779	6	0.00157936	38
sp|P62314|SMD1_HUMAN	P62314	sp|P62314|SMD1_HUMAN	2	2	2	sp|P62314|SMD1_HUMAN Small nuclear ribonucleoprotein Sm D1 OS=Homo sapiens OX=9606 GN=SNRPD1 PE=1 SV=1	1	2	2	2	0	1	2	2	0	1	2	2	0	1	2	2	27.7	27.7	27.7	13.281	119	119	1	12	0	4.0262		By MS/MS	By MS/MS	By MS/MS	0	0	9	0.00285714	10	0.00216779	11	0.0028955	40
sp|P62081|RS7_HUMAN	P62081	sp|P62081|RS7_HUMAN	3	3	3	sp|P62081|RS7_HUMAN 40S ribosomal protein S7 OS=Homo sapiens OX=9606 GN=RPS7 PE=1 SV=1	1	3	3	3	2	2	3	3	2	2	3	3	2	2	3	3	14.9	14.9	14.9	22.127	194	194	1	12	0	3.0137	By MS/MS	By MS/MS	By MS/MS	By MS/MS	0	0	2	0.000634921	10	0.00216779	5	0.00131614	18
sp|P26368|U2AF2_HUMAN	P26368	sp|P26368|U2AF2_HUMAN	3	3	3	sp|P26368|U2AF2_HUMAN Splicing factor U2AF 65 kDa subunit OS=Homo sapiens OX=9606 GN=U2AF2 PE=1 SV=4	1	3	3	3	1	1	3	2	1	1	3	2	1	1	3	2	9.3	9.3	9.3	53.5	475	475	1	9	0	2.4566	By MS/MS	By matching	By MS/MS	By matching	0	0	0	0	10	0.00216779	0	0	10
sp|Q07666|KHDR1_HUMAN	Q07666	sp|Q07666|KHDR1_HUMAN	2	2	2	sp|Q07666|KHDR1_HUMAN KH domain-containing, RNA-binding, signal transduction-associated protein 1 OS=Homo sapiens OX=9606 GN=KHDRBS1 PE=1 SV=1	1	2	2	2	0	1	2	2	0	1	2	2	0	1	2	2	12.2	12.2	12.2	48.227	443	443	1	9	0	3.3339		By MS/MS	By MS/MS	By MS/MS	0	0	0	0	10	0.00216779	0	0	10
sp|P62906|RL10A_HUMAN	P62906	sp|P62906|RL10A_HUMAN	6	6	6	sp|P62906|RL10A_HUMAN 60S ribosomal protein L10a OS=Homo sapiens OX=9606 GN=RPL10A PE=1 SV=2	1	6	6	6	2	6	5	6	2	6	5	6	2	6	5	6	26.7	26.7	26.7	24.831	217	217	1	27	0	11.755	By matching	By MS/MS	By MS/MS	By MS/MS	0	0	33	0.0104762	9	0.00195101	14	0.00368518	67
sp|P62269|RS18_HUMAN	P62269	sp|P62269|RS18_HUMAN	7	7	7	sp|P62269|RS18_HUMAN 40S ribosomal protein S18 OS=Homo sapiens OX=9606 GN=RPS18 PE=1 SV=3	1	7	7	7	6	7	6	7	6	7	6	7	6	7	6	7	42.8	42.8	42.8	17.718	152	152	1	32	0	7.0439	By MS/MS	By MS/MS	By MS/MS	By MS/MS	0	0	27	0.00857143	9	0.00195101	10	0.00263227	50
sp|P62829|RL23_HUMAN	P62829	sp|P62829|RL23_HUMAN	2	2	2	sp|P62829|RL23_HUMAN 60S ribosomal protein L23 OS=Homo sapiens OX=9606 GN=RPL23 PE=1 SV=1	1	2	2	2	1	2	2	2	1	2	2	2	1	2	2	2	20	20	20	14.865	140	140	1	8	0	12.679	By MS/MS	By MS/MS	By MS/MS	By MS/MS	1	0.0017094	23	0.00730159	9	0.00195101	10	0.00263227	45
sp|P61353|RL27_HUMAN	P61353	sp|P61353|RL27_HUMAN	5	5	5	sp|P61353|RL27_HUMAN 60S ribosomal protein L27 OS=Homo sapiens OX=9606 GN=RPL27 PE=1 SV=2	1	5	5	5	4	5	4	4	4	5	4	4	4	5	4	4	43.4	43.4	43.4	15.798	136	136	1	28	0	10.839	By MS/MS	By MS/MS	By MS/MS	By MS/MS	0	0	21	0.00666667	9	0.00195101	16	0.00421164	54
sp|P62263|RS14_HUMAN	P62263	sp|P62263|RS14_HUMAN	3	3	3	sp|P62263|RS14_HUMAN 40S ribosomal protein S14 OS=Homo sapiens OX=9606 GN=RPS14 PE=1 SV=3	1	3	3	3	1	3	1	2	1	3	1	2	1	3	1	2	29.8	29.8	29.8	16.273	151	151	1	8	0	4.9206	By MS/MS	By MS/MS	By MS/MS	By MS/MS	4	0.00683761	15	0.00476191	9	0.00195101	8	0.00210582	37
sp|P62750|RL23A_HUMAN	P62750	sp|P62750|RL23A_HUMAN	2	2	2	sp|P62750|RL23A_HUMAN 60S ribosomal protein L23a OS=Homo sapiens OX=9606 GN=RPL23A PE=1 SV=1	1	2	2	2	1	2	2	2	1	2	2	2	1	2	2	2	13.5	13.5	13.5	17.695	156	156	1	13	0	4.0705	By MS/MS	By MS/MS	By MS/MS	By MS/MS	5	0.00854701	12	0.00380952	9	0.00195101	9	0.00236904	40
sp|P40429|RL13A_HUMAN;sp|Q6NVV1|R13P3_HUMAN	P40429	sp|P40429|RL13A_HUMAN;sp|Q6NVV1|R13P3_HUMAN	4;2	4;2	4;2	sp|P40429|RL13A_HUMAN 60S ribosomal protein L13a OS=Homo sapiens OX=9606 GN=RPL13A PE=1 SV=2;sp|Q6NVV1|R13P3_HUMAN Putative 60S ribosomal protein L13a protein RPL13AP3 OS=Homo sapiens OX=9606 GN=RPL13AP3 PE=5 SV=1	2	4	4	4	2	4	4	4	2	4	4	4	2	4	4	4	22.2	22.2	22.2	23.577	203	203;102	1	22	0	6.0813	By MS/MS	By MS/MS	By MS/MS	By MS/MS	0	0	11	0.00349206	9	0.00195101	9	0.00236904	31
sp|P42766|RL35_HUMAN	P42766	sp|P42766|RL35_HUMAN	3	3	3	sp|P42766|RL35_HUMAN 60S ribosomal protein L35 OS=Homo sapiens OX=9606 GN=RPL35 PE=1 SV=2	1	3	3	3	2	2	2	3	2	2	2	3	2	2	2	3	18.7	18.7	18.7	14.551	123	123	1	11	0	17.387	By MS/MS	By MS/MS	By MS/MS	By MS/MS	2	0.0034188	9	0.00285714	9	0.00195101	7	0.00184259	31
sp|P29692|EF1D_HUMAN	P29692	sp|P29692|EF1D_HUMAN	3	3	3	sp|P29692|EF1D_HUMAN Elongation factor 1-delta OS=Homo sapiens OX=9606 GN=EEF1D PE=1 SV=5	1	3	3	3	1	2	3	3	1	2	3	3	1	2	3	3	13.2	13.2	13.2	31.121	281	281	1	18	0	4.0525	By MS/MS	By MS/MS	By MS/MS	By MS/MS	0	0	3	0.000952381	9	0.00195101	6	0.00157936	18
sp|Q01804|OTUD4_HUMAN	Q01804	sp|Q01804|OTUD4_HUMAN	3	3	3	sp|Q01804|OTUD4_HUMAN OTU domain-containing protein 4 OS=Homo sapiens OX=9606 GN=OTUD4 PE=1 SV=4	1	3	3	3	0	2	3	3	0	2	3	3	0	2	3	3	3.9	3.9	3.9	124.04	1114	1114	1	12	0	4.2399		By matching	By MS/MS	By MS/MS	0	0	0	0	9	0.00195101	3	0.000789681	15
sp|P62258|1433E_HUMAN	P62258	sp|P62258|1433E_HUMAN	2	2	2	sp|P62258|1433E_HUMAN 14-3-3 protein epsilon OS=Homo sapiens OX=9606 GN=YWHAE PE=1 SV=1	1	2	2	2	0	1	2	2	0	1	2	2	0	1	2	2	12.2	12.2	12.2	29.174	255	255	1	6	0	2.0327		By matching	By MS/MS	By MS/MS	0	0	0	0	9	0.00195101	0	0	9
sp|P62753|RS6_HUMAN	P62753	sp|P62753|RS6_HUMAN	4	4	4	sp|P62753|RS6_HUMAN 40S ribosomal protein S6 OS=Homo sapiens OX=9606 GN=RPS6 PE=1 SV=1	1	4	4	4	2	4	2	3	2	4	2	3	2	4	2	3	18.9	18.9	18.9	28.68	249	249	1	16	0	10.06	By MS/MS	By MS/MS	By MS/MS	By MS/MS	0	0	26	0.00825397	8	0.00173423	12	0.00315873	52
sp|P10809|CH60_HUMAN	P10809	sp|P10809|CH60_HUMAN	4	4	4	sp|P10809|CH60_HUMAN 60 kDa heat shock protein, mitochondrial OS=Homo sapiens OX=9606 GN=HSPD1 PE=1 SV=2	1	4	4	4	0	4	3	3	0	4	3	3	0	4	3	3	11.7	11.7	11.7	61.054	573	573	1	12	0	136.61		By MS/MS	By MS/MS	By MS/MS	0	0	13	0.00412698	8	0.00173423	12	0.00315873	40
sp|P18621|RL17_HUMAN	P18621	sp|P18621|RL17_HUMAN	2	2	2	sp|P18621|RL17_HUMAN 60S ribosomal protein L17 OS=Homo sapiens OX=9606 GN=RPL17 PE=1 SV=3	1	2	2	2	0	2	2	2	0	2	2	2	0	2	2	2	13	13	13	21.397	184	184	1	8	0	3.2978		By MS/MS	By MS/MS	By MS/MS	0	0	10	0.0031746	8	0.00173423	12	0.00315873	32
sp|P32969|RL9_HUMAN	P32969	sp|P32969|RL9_HUMAN	2	2	2	sp|P32969|RL9_HUMAN 60S ribosomal protein L9 OS=Homo sapiens OX=9606 GN=RPL9 PE=1 SV=1	1	2	2	2	1	2	2	2	1	2	2	2	1	2	2	2	15.1	15.1	15.1	21.863	192	192	1	10	0	3.8832	By MS/MS	By MS/MS	By MS/MS	By MS/MS	0	0	2	0.000634921	8	0.00173423	5	0.00131614	17
sp|Q08211|DHX9_HUMAN	Q08211	sp|Q08211|DHX9_HUMAN	4	4	4	sp|Q08211|DHX9_HUMAN ATP-dependent RNA helicase A OS=Homo sapiens OX=9606 GN=DHX9 PE=1 SV=4	1	4	4	4	0	3	4	4	0	3	4	4	0	3	4	4	4.6	4.6	4.6	140.96	1270	1270	1	12	0	4.1941		By MS/MS	By MS/MS	By MS/MS	0	0	2	0.000634921	8	0.00173423	4	0.00105291	14
sp|P17066|HSP76_HUMAN;sp|P48741|HSP77_HUMAN	P17066	sp|P17066|HSP76_HUMAN;sp|P48741|HSP77_HUMAN	6;4	1;1	1;1	sp|P17066|HSP76_HUMAN Heat shock 70 kDa protein 6 OS=Homo sapiens OX=9606 GN=HSPA6 PE=1 SV=2;sp|P48741|HSP77_HUMAN Putative heat shock 70 kDa protein 7 OS=Homo sapiens OX=9606 GN=HSPA7 PE=5 SV=2	2	6	1	1	5	6	6	6	1	1	1	1	1	1	1	1	11.7	1.7	1.7	71.027	643	643;367	1	5	0	1.3604	By matching	By MS/MS	By MS/MS	By MS/MS	0	0	1	0.00031746	8	0.00173423	4	0.00105291	15
sp|P17987|TCPA_HUMAN	P17987	sp|P17987|TCPA_HUMAN	4	4	4	sp|P17987|TCPA_HUMAN T-complex protein 1 subunit alpha OS=Homo sapiens OX=9606 GN=TCP1 PE=1 SV=1	1	4	4	4	0	3	4	3	0	3	4	3	0	3	4	3	10.4	10.4	10.4	60.343	556	556	1	10	0	3.7725		By MS/MS	By MS/MS	By MS/MS	0	0	1	0.00031746	8	0.00173423	5	0.00131614	14
sp|P06454|PTMA_HUMAN	P06454	sp|P06454|PTMA_HUMAN	1	1	1	sp|P06454|PTMA_HUMAN Prothymosin alpha OS=Homo sapiens OX=9606 GN=PTMA PE=1 SV=2	1	1	1	1	1	0	1	1	1	0	1	1	1	0	1	1	12.6	12.6	12.6	12.203	111	111	1	5	0	2.567	By matching		By MS/MS	By MS/MS	0	0	0	0	8	0.00173423	3	0.000789681	13
sp|P38646|GRP75_HUMAN	P38646	sp|P38646|GRP75_HUMAN	2	2	2	sp|P38646|GRP75_HUMAN Stress-70 protein, mitochondrial OS=Homo sapiens OX=9606 GN=HSPA9 PE=1 SV=2	1	2	2	2	0	2	2	1	0	2	2	1	0	2	2	1	3.4	3.4	3.4	73.68	679	679	1	6	0	1.8583		By MS/MS	By MS/MS	By MS/MS	0	0	0	0	8	0.00173423	0	0	8
sp|P39023|RL3_HUMAN;sp|Q92901|RL3L_HUMAN	P39023	sp|P39023|RL3_HUMAN	7;1	7;1	7;1	sp|P39023|RL3_HUMAN 60S ribosomal protein L3 OS=Homo sapiens OX=9606 GN=RPL3 PE=1 SV=2	2	7	7	7	4	7	7	7	4	7	7	7	4	7	7	7	18.6	18.6	18.6	46.108	403	403;407	1	39	0	24.257	By MS/MS	By MS/MS	By MS/MS	By MS/MS	0	0	39	0.012381	7	0.00151745	9	0.00236904	58
sp|P26373|RL13_HUMAN	P26373	sp|P26373|RL13_HUMAN	6	6	6	sp|P26373|RL13_HUMAN 60S ribosomal protein L13 OS=Homo sapiens OX=9606 GN=RPL13 PE=1 SV=4	1	6	6	6	0	6	6	5	0	6	6	5	0	6	6	5	29.4	29.4	29.4	24.261	211	211	1	23	0	11.714		By MS/MS	By MS/MS	By MS/MS	0	0	31	0.00984127	7	0.00151745	15	0.00394841	57
sp|Q9UNX3|RL26L_HUMAN;sp|P61254|RL26_HUMAN	Q9UNX3	sp|Q9UNX3|RL26L_HUMAN;sp|P61254|RL26_HUMAN	2;2	2;2	2;2	sp|Q9UNX3|RL26L_HUMAN 60S ribosomal protein L26-like 1 OS=Homo sapiens OX=9606 GN=RPL26L1 PE=1 SV=1;sp|P61254|RL26_HUMAN 60S ribosomal protein L26 OS=Homo sapiens OX=9606 GN=RPL26 PE=1 SV=1	2	2	2	2	0	2	2	2	0	2	2	2	0	2	2	2	11	11	11	17.256	145	145;145	1	8	0	2.6872		By MS/MS	By MS/MS	By MS/MS	0	0	15	0.00476191	7	0.00151745	10	0.00263227	33
sp|P10599|THIO_HUMAN	P10599	sp|P10599|THIO_HUMAN	2	2	2	sp|P10599|THIO_HUMAN Thioredoxin OS=Homo sapiens OX=9606 GN=TXN PE=1 SV=3	1	2	2	2	2	2	2	2	2	2	2	2	2	2	2	2	21	21	21	11.737	105	105	1	9	0	2.5215	By MS/MS	By MS/MS	By MS/MS	By MS/MS	0	0	2	0.000634921	7	0.00151745	4	0.00105291	13
sp|P37108|SRP14_HUMAN	P37108	sp|P37108|SRP14_HUMAN	1	1	1	sp|P37108|SRP14_HUMAN Signal recognition particle 14 kDa protein OS=Homo sapiens OX=9606 GN=SRP14 PE=1 SV=2	1	1	1	1	0	1	1	1	0	1	1	1	0	1	1	1	10.3	10.3	10.3	14.57	136	136	1	4	0	2.1743		By MS/MS	By MS/MS	By MS/MS	0	0	1	0.00031746	7	0.00151745	2	0.000526454	10
sp|P08238|HS90B_HUMAN;sp|Q58FF7|H90B3_HUMAN;sp|P14625|ENPL_HUMAN	P08238	sp|P08238|HS90B_HUMAN	7;2;1	4;1;1	4;1;1	sp|P08238|HS90B_HUMAN Heat shock protein HSP 90-beta OS=Homo sapiens OX=9606 GN=HSP90AB1 PE=1 SV=4	3	7	4	4	0	6	7	7	0	4	4	4	0	4	4	4	11.2	6.2	6.2	83.263	724	724;597;803	1	14	0	5.6574		By MS/MS	By MS/MS	By MS/MS	0	0	0	0	7	0.00151745	4	0.00105291	11
sp|Q9H7D7|WDR26_HUMAN	Q9H7D7	sp|Q9H7D7|WDR26_HUMAN	2	2	2	sp|Q9H7D7|WDR26_HUMAN WD repeat-containing protein 26 OS=Homo sapiens OX=9606 GN=WDR26 PE=1 SV=3	1	2	2	2	0	0	2	2	0	0	2	2	0	0	2	2	4.1	4.1	4.1	72.123	661	661	1	5	0	2.9367			By MS/MS	By MS/MS	0	0	0	0	7	0.00151745	1	0.000263227	8
sp|P62280|RS11_HUMAN	P62280	sp|P62280|RS11_HUMAN	6	6	6	sp|P62280|RS11_HUMAN 40S ribosomal protein S11 OS=Homo sapiens OX=9606 GN=RPS11 PE=1 SV=3	1	6	6	6	5	6	5	6	5	6	5	6	5	6	5	6	34.8	34.8	34.8	18.431	158	158	1	32	0	10.828	By MS/MS	By MS/MS	By MS/MS	By MS/MS	0	0	15	0.00476191	6	0.00130067	9	0.00236904	30
sp|P84098|RL19_HUMAN	P84098	sp|P84098|RL19_HUMAN	1	1	1	sp|P84098|RL19_HUMAN 60S ribosomal protein L19 OS=Homo sapiens OX=9606 GN=RPL19 PE=1 SV=1	1	1	1	1	1	1	1	1	1	1	1	1	1	1	1	1	8.7	8.7	8.7	23.466	196	196	1	5	0	42.274	By MS/MS	By MS/MS	By MS/MS	By MS/MS	7	0.0119658	9	0.00285714	6	0.00130067	6	0.00157936	34
sp|Q13243|SRSF5_HUMAN;sp|Q13247|SRSF6_HUMAN;sp|Q08170|SRSF4_HUMAN	Q13243	sp|Q13243|SRSF5_HUMAN;sp|Q13247|SRSF6_HUMAN;sp|Q08170|SRSF4_HUMAN	1;1;1	1;1;1	1;1;1	sp|Q13243|SRSF5_HUMAN Serine/arginine-rich splicing factor 5 OS=Homo sapiens OX=9606 GN=SRSF5 PE=1 SV=1;sp|Q13247|SRSF6_HUMAN Serine/arginine-rich splicing factor 6 OS=Homo sapiens OX=9606 GN=SRSF6 PE=1 SV=2;sp|Q08170|SRSF4_HUMAN Serine/arginine-rich splic	3	1	1	1	1	1	1	1	1	1	1	1	1	1	1	1	3.3	3.3	3.3	31.263	272	272;344;494	1	9	0	2.0849	By MS/MS	By MS/MS	By MS/MS	By MS/MS	4	0.00683761	5	0.0015873	6	0.00130067	3	0.000789681	19
sp|Q99880|H2B1L_HUMAN;sp|Q99879|H2B1M_HUMAN;sp|Q99877|H2B1N_HUMAN;sp|Q93079|H2B1H_HUMAN;sp|Q8N257|H2B3B_HUMAN;sp|Q5QNW6|H2B2F_HUMAN;sp|Q16778|H2B2E_HUMAN;sp|P62807|H2B1C_HUMAN;sp|P58876|H2B1D_HUMAN;sp|P57053|H2BFS_HUMAN;sp|P33778|H2B1B_HUMAN;sp|P23527|H2B1O_HUMAN;sp|P06899|H2B1J_HUMAN;sp|O60814|H2B1K_HUMAN;sp|A0A2R8Y619|H2BE1_HUMAN;sp|Q96A08|H2B1A_HUMAN	Q99880	sp|Q99880|H2B1L_HUMAN;sp|Q99879|H2B1M_HUMAN;sp|Q99877|H2B1N_HUMAN;sp|Q93079|H2B1H_HUMAN;sp|Q8N257|H2B3B_HUMAN;sp|Q5QNW6|H2B2F_HUMAN;sp|Q16778|H2B2E_HUMAN;sp|P62807|H2B1C_HUMAN;sp|P58876|H2B1D_HUMAN;sp|P57053|H2BFS_HUMAN;sp|P33778|H2B1B_HUMAN;sp|P23527|H2B1O_HUMAN;sp|P06899|H2B1J_HUMAN;sp|O60814|H2B1K_HUMAN;sp|A0A2R8Y619|H2BE1_HUMAN;sp|Q96A08|H2B1A_HUMAN	2;2;2;2;2;2;2;2;2;2;2;2;2;2;1;1	2;2;2;2;2;2;2;2;2;2;2;2;2;2;1;1	2;2;2;2;2;2;2;2;2;2;2;2;2;2;1;1	sp|Q99880|H2B1L_HUMAN Histone H2B type 1-L OS=Homo sapiens OX=9606 GN=H2BC13 PE=1 SV=3;sp|Q99879|H2B1M_HUMAN Histone H2B type 1-M OS=Homo sapiens OX=9606 GN=H2BC14 PE=1 SV=3;sp|Q99877|H2B1N_HUMAN Histone H2B type 1-N OS=Homo sapiens OX=9606 GN=H2BC15 PE=1	16	2	2	2	1	2	1	2	1	2	1	2	1	2	1	2	19	19	19	13.952	126	126;126;126;126;126;126;126;126;126;126;126;126;126;126;122;127	1	7	0	3.6059	By MS/MS	By MS/MS	By MS/MS	By MS/MS	2	0.0034188	3	0.000952381	6	0.00130067	4	0.00105291	16
sp|Q99417|MYCBP_HUMAN	Q99417	sp|Q99417|MYCBP_HUMAN	4	4	4	sp|Q99417|MYCBP_HUMAN c-Myc-binding protein OS=Homo sapiens OX=9606 GN=MYCBP PE=1 SV=3	1	4	4	4	0	1	4	4	0	1	4	4	0	1	4	4	55.3	55.3	55.3	11.967	103	103	1	12	0	6.1414		By matching	By MS/MS	By MS/MS	0	0	0	0	6	0.00130067	2	0.000526454	9
sp|P55072|TERA_HUMAN	P55072	sp|P55072|TERA_HUMAN	6	6	6	sp|P55072|TERA_HUMAN Transitional endoplasmic reticulum ATPase OS=Homo sapiens OX=9606 GN=VCP PE=1 SV=4	1	6	6	6	0	1	6	5	0	1	6	5	0	1	6	5	11.5	11.5	11.5	89.321	806	806	1	18	0	5.4646		By matching	By MS/MS	By MS/MS	0	0	0	0	6	0.00130067	1	0.000263227	7
sp|Q14152|EIF3A_HUMAN	Q14152	sp|Q14152|EIF3A_HUMAN	2	2	2	sp|Q14152|EIF3A_HUMAN Eukaryotic translation initiation factor 3 subunit A OS=Homo sapiens OX=9606 GN=EIF3A PE=1 SV=1	1	2	2	2	0	0	2	2	0	0	2	2	0	0	2	2	1.9	1.9	1.9	166.57	1382	1382	1	6	0	1.6751			By MS/MS	By matching	0	0	0	0	6	0.00130067	0	0	6
sp|Q9UMS4|PRP19_HUMAN	Q9UMS4	sp|Q9UMS4|PRP19_HUMAN	2	2	2	sp|Q9UMS4|PRP19_HUMAN Pre-mRNA-processing factor 19 OS=Homo sapiens OX=9606 GN=PRPF19 PE=1 SV=1	1	2	2	2	0	2	2	2	0	2	2	2	0	2	2	2	7.9	7.9	7.9	55.18	504	504	1	8	0	6.2404		By MS/MS	By MS/MS	By MS/MS	0	0	0	0	6	0.00130067	0	0	6
sp|P62244|RS15A_HUMAN	P62244	sp|P62244|RS15A_HUMAN	3	3	3	sp|P62244|RS15A_HUMAN 40S ribosomal protein S15a OS=Homo sapiens OX=9606 GN=RPS15A PE=1 SV=2	1	3	3	3	2	3	3	3	2	3	3	3	2	3	3	3	23.8	23.8	23.8	14.839	130	130	1	13	0	3.407	By MS/MS	By MS/MS	By MS/MS	By MS/MS	0	0	5	0.0015873	5	0.00108389	6	0.00157936	17
sp|Q12906|ILF3_HUMAN	Q12906	sp|Q12906|ILF3_HUMAN	4	4	4	sp|Q12906|ILF3_HUMAN Interleukin enhancer-binding factor 3 OS=Homo sapiens OX=9606 GN=ILF3 PE=1 SV=3	1	4	4	4	1	4	3	4	1	4	3	4	1	4	3	4	5.7	5.7	5.7	95.337	894	894	1	14	0	9.5447	By MS/MS	By MS/MS	By MS/MS	By MS/MS	0	0	5	0.0015873	5	0.00108389	1	0.000263227	11
sp|Q09028|RBBP4_HUMAN;sp|Q16576|RBBP7_HUMAN	Q09028	sp|Q09028|RBBP4_HUMAN;sp|Q16576|RBBP7_HUMAN	2;1	2;1	2;1	sp|Q09028|RBBP4_HUMAN Histone-binding protein RBBP4 OS=Homo sapiens OX=9606 GN=RBBP4 PE=1 SV=3;sp|Q16576|RBBP7_HUMAN Histone-binding protein RBBP7 OS=Homo sapiens OX=9606 GN=RBBP7 PE=1 SV=1	2	2	2	2	2	2	2	2	2	2	2	2	2	2	2	2	5.2	5.2	5.2	47.655	425	425;425	1	11	0	2.8316	By MS/MS	By MS/MS	By MS/MS	By MS/MS	1	0.0017094	4	0.00126984	5	0.00108389	1	0.000263227	11
sp|P62266|RS23_HUMAN	P62266	sp|P62266|RS23_HUMAN	1	1	1	sp|P62266|RS23_HUMAN 40S ribosomal protein S23 OS=Homo sapiens OX=9606 GN=RPS23 PE=1 SV=3	1	1	1	1	1	1	1	1	1	1	1	1	1	1	1	1	7.7	7.7	7.7	15.807	143	143	1	6	0.0074627	1.1263	By MS/MS	By MS/MS	By MS/MS	By MS/MS	0	0	3	0.000952381	5	0.00108389	2	0.000526454	10
sp|Q12905|ILF2_HUMAN	Q12905	sp|Q12905|ILF2_HUMAN	3	3	3	sp|Q12905|ILF2_HUMAN Interleukin enhancer-binding factor 2 OS=Homo sapiens OX=9606 GN=ILF2 PE=1 SV=2	1	3	3	3	0	2	2	1	0	2	2	1	0	2	2	1	12.8	12.8	12.8	43.062	390	390	1	7	0	4.9311		By MS/MS	By MS/MS	By matching	0	0	2	0.000634921	5	0.00108389	0	0	7
sp|P27824|CALX_HUMAN	P27824	sp|P27824|CALX_HUMAN	1	1	1	sp|P27824|CALX_HUMAN Calnexin OS=Homo sapiens OX=9606 GN=CANX PE=1 SV=2	1	1	1	1	0	1	1	1	0	1	1	1	0	1	1	1	2.7	2.7	2.7	67.567	592	592	1	3	0	2.8253		By MS/MS	By MS/MS	By MS/MS	0	0	1	0.00031746	5	0.00108389	6	0.00157936	12
sp|O75533|SF3B1_HUMAN	O75533	sp|O75533|SF3B1_HUMAN	4	4	4	sp|O75533|SF3B1_HUMAN Splicing factor 3B subunit 1 OS=Homo sapiens OX=9606 GN=SF3B1 PE=1 SV=3	1	4	4	4	0	2	3	3	0	2	3	3	0	2	3	3	3.5	3.5	3.5	145.83	1304	1304	1	10	0	2.4999		By MS/MS	By MS/MS	By MS/MS	0	0	1	0.00031746	5	0.00108389	1	0.000263227	7
sp|Q71DI3|H32_HUMAN	Q71DI3	sp|Q71DI3|H32_HUMAN	1	1	1	sp|Q71DI3|H32_HUMAN Histone H3.2 OS=Homo sapiens OX=9606 GN=H3C15 PE=1 SV=3	1	1	1	1	0	0	1	1	0	0	1	1	0	0	1	1	23.5	23.5	23.5	15.388	136	136	1	3	0	18.162			By MS/MS	By MS/MS	0	0	0	0	5	0.00108389	5	0.00131614	16
sp|P21333|FLNA_HUMAN	P21333	sp|P21333|FLNA_HUMAN	5	5	5	sp|P21333|FLNA_HUMAN Filamin-A OS=Homo sapiens OX=9606 GN=FLNA PE=1 SV=4	1	5	5	5	0	3	4	3	0	3	4	3	0	3	4	3	3.5	3.5	3.5	280.74	2647	2647	1	14	0	4.8437		By MS/MS	By MS/MS	By MS/MS	0	0	0	0	5	0.00108389	2	0.000526454	8
sp|P50991|TCPD_HUMAN	P50991	sp|P50991|TCPD_HUMAN	3	3	3	sp|P50991|TCPD_HUMAN T-complex protein 1 subunit delta OS=Homo sapiens OX=9606 GN=CCT4 PE=1 SV=4	1	3	3	3	0	2	3	3	0	2	3	3	0	2	3	3	8	8	8	57.924	539	539	1	13	0	3.5484		By matching	By MS/MS	By MS/MS	0	0	0	0	5	0.00108389	11	0.0028955	16
sp|Q99613|EIF3C_HUMAN;sp|B5ME19|EIFCL_HUMAN	Q99613	sp|Q99613|EIF3C_HUMAN;sp|B5ME19|EIFCL_HUMAN	2;2	2;2	2;2	sp|Q99613|EIF3C_HUMAN Eukaryotic translation initiation factor 3 subunit C OS=Homo sapiens OX=9606 GN=EIF3C PE=1 SV=1;sp|B5ME19|EIFCL_HUMAN Eukaryotic translation initiation factor 3 subunit C-like protein OS=Homo sapiens OX=9606 GN=EIF3CL PE=1 SV=1	2	2	2	2	0	1	2	1	0	1	2	1	0	1	2	1	2.1	2.1	2.1	105.34	913	913;914	1	7	0	1.7367		By matching	By MS/MS	By MS/MS	0	0	0	0	5	0.00108389	1	0.000263227	6
sp|O43143|DHX15_HUMAN	O43143	sp|O43143|DHX15_HUMAN	2	2	2	sp|O43143|DHX15_HUMAN Pre-mRNA-splicing factor ATP-dependent RNA helicase DHX15 OS=Homo sapiens OX=9606 GN=DHX15 PE=1 SV=2	1	2	2	2	1	0	2	1	1	0	2	1	1	0	2	1	2.5	2.5	2.5	90.932	795	795	1	4	0.0038314	1.2179	By matching		By MS/MS	By MS/MS	0	0	0	0	5	0.00108389	0	0	5
sp|O43809|CPSF5_HUMAN	O43809	sp|O43809|CPSF5_HUMAN	1	1	1	sp|O43809|CPSF5_HUMAN Cleavage and polyadenylation specificity factor subunit 5 OS=Homo sapiens OX=9606 GN=NUDT21 PE=1 SV=1	1	1	1	1	1	1	1	0	1	1	1	0	1	1	1	0	6.6	6.6	6.6	26.227	227	227	1	6	0	1.9844	By matching	By MS/MS	By MS/MS		0	0	0	0	5	0.00108389	0	0	5
sp|Q13151|ROA0_HUMAN	Q13151	sp|Q13151|ROA0_HUMAN	2	2	2	sp|Q13151|ROA0_HUMAN Heterogeneous nuclear ribonucleoprotein A0 OS=Homo sapiens OX=9606 GN=HNRNPA0 PE=1 SV=1	1	2	2	2	0	0	2	0	0	0	2	0	0	0	2	0	11.8	11.8	11.8	30.84	305	305	1	4	0	2.2155			By MS/MS		0	0	0	0	5	0.00108389	0	0	5
sp|Q86V81|THOC4_HUMAN	Q86V81	sp|Q86V81|THOC4_HUMAN	2	2	2	sp|Q86V81|THOC4_HUMAN THO complex subunit 4 OS=Homo sapiens OX=9606 GN=ALYREF PE=1 SV=3	1	2	2	2	1	1	2	0	1	1	2	0	1	1	2	0	11.3	11.3	11.3	26.888	257	257	1	6	0	2.2387	By matching	By MS/MS	By MS/MS		0	0	0	0	5	0.00108389	0	0	5
sp|Q9NYF8|BCLF1_HUMAN	Q9NYF8	sp|Q9NYF8|BCLF1_HUMAN	2	2	2	sp|Q9NYF8|BCLF1_HUMAN Bcl-2-associated transcription factor 1 OS=Homo sapiens OX=9606 GN=BCLAF1 PE=1 SV=2	1	2	2	2	0	2	2	1	0	2	2	1	0	2	2	1	3.9	3.9	3.9	106.12	920	920	1	7	0	4.1941		By matching	By MS/MS	By MS/MS	0	0	0	0	5	0.00108389	0	0	5
sp|Q02543|RL18A_HUMAN	Q02543	sp|Q02543|RL18A_HUMAN	3	3	3	sp|Q02543|RL18A_HUMAN 60S ribosomal protein L18a OS=Homo sapiens OX=9606 GN=RPL18A PE=1 SV=2	1	3	3	3	2	3	3	3	2	3	3	3	2	3	3	3	19.3	19.3	19.3	20.762	176	176	1	15	0	4.1859	By MS/MS	By MS/MS	By MS/MS	By MS/MS	5	0.00854701	15	0.00476191	4	0.000867115	13	0.00342195	43
sp|P27635|RL10_HUMAN	P27635	sp|P27635|RL10_HUMAN	2	2	2	sp|P27635|RL10_HUMAN 60S ribosomal protein L10 OS=Homo sapiens OX=9606 GN=RPL10 PE=1 SV=4	1	2	2	2	1	2	2	2	1	2	2	2	1	2	2	2	7.9	7.9	7.9	24.604	214	214	1	8	0	1.3302	By MS/MS	By MS/MS	By MS/MS	By MS/MS	0	0	5	0.0015873	4	0.000867115	0	0	11
sp|P07910|HNRPC_HUMAN;sp|P0DMR1|HNRC4_HUMAN;sp|O60812|HNRC1_HUMAN;sp|B7ZW38|HNRC3_HUMAN;sp|B2RXH8|HNRC2_HUMAN	P07910	sp|P07910|HNRPC_HUMAN;sp|P0DMR1|HNRC4_HUMAN;sp|O60812|HNRC1_HUMAN;sp|B7ZW38|HNRC3_HUMAN;sp|B2RXH8|HNRC2_HUMAN	2;1;1;1;1	2;1;1;1;1	2;1;1;1;1	sp|P07910|HNRPC_HUMAN Heterogeneous nuclear ribonucleoproteins C1/C2 OS=Homo sapiens OX=9606 GN=HNRNPC PE=1 SV=4;sp|P0DMR1|HNRC4_HUMAN Heterogeneous nuclear ribonucleoprotein C-like 4 OS=Homo sapiens OX=9606 GN=HNRNPCL4 PE=3 SV=1;sp|O60812|HNRC1_HUMAN Hete	5	2	2	2	0	2	2	2	0	2	2	2	0	2	2	2	7.5	7.5	7.5	33.67	306	306;293;293;293;293	1	8	0	1.8031		By MS/MS	By MS/MS	By MS/MS	0	0	2	0.000634921	4	0.000867115	1	0.000263227	7
sp|Q86U42|PABP2_HUMAN	Q86U42	sp|Q86U42|PABP2_HUMAN	1	1	1	sp|Q86U42|PABP2_HUMAN Polyadenylate-binding protein 2 OS=Homo sapiens OX=9606 GN=PABPN1 PE=1 SV=3	1	1	1	1	1	1	1	1	1	1	1	1	1	1	1	1	5.2	5.2	5.2	32.749	306	306	1	5	0	4.3577	By MS/MS	By MS/MS	By MS/MS	By MS/MS	2	0.0034188	1	0.00031746	4	0.000867115	2	0.000526454	10
sp|P06748|NPM_HUMAN	P06748	sp|P06748|NPM_HUMAN	2	2	2	sp|P06748|NPM_HUMAN Nucleophosmin OS=Homo sapiens OX=9606 GN=NPM1 PE=1 SV=2	1	2	2	2	0	2	2	2	0	2	2	2	0	2	2	2	6.8	6.8	6.8	32.575	294	294	1	8	0	2.6842		By MS/MS	By MS/MS	By MS/MS	0	0	1	0.00031746	4	0.000867115	1	0.000263227	7
sp|Q8NC51|PAIRB_HUMAN	Q8NC51	sp|Q8NC51|PAIRB_HUMAN	1	1	1	sp|Q8NC51|PAIRB_HUMAN Plasminogen activator inhibitor 1 RNA-binding protein OS=Homo sapiens OX=9606 GN=SERBP1 PE=1 SV=2	1	1	1	1	0	1	1	0	0	1	1	0	0	1	1	0	3.9	3.9	3.9	44.965	408	408	1	2	0	3.2613		By MS/MS	By MS/MS		0	0	1	0.00031746	4	0.000867115	0	0	5
sp|P06576|ATPB_HUMAN	P06576	sp|P06576|ATPB_HUMAN	2	2	2	sp|P06576|ATPB_HUMAN ATP synthase subunit beta, mitochondrial OS=Homo sapiens OX=9606 GN=ATP5F1B PE=1 SV=3	1	2	2	2	0	0	2	2	0	0	2	2	0	0	2	2	6	6	6	56.559	529	529	1	6	0	2.1937			By MS/MS	By MS/MS	0	0	0	0	4	0.000867115	2	0.000526454	7
sp|P00918|CAH2_HUMAN	P00918	sp|P00918|CAH2_HUMAN	2	2	2	sp|P00918|CAH2_HUMAN Carbonic anhydrase 2 OS=Homo sapiens OX=9606 GN=CA2 PE=1 SV=2	1	2	2	2	0	0	2	1	0	0	2	1	0	0	2	1	10.8	10.8	10.8	29.246	260	260	1	6	0.0075188	1.1541			By MS/MS	By matching	0	0	0	0	4	0.000867115	0	0	4
sp|P07195|LDHB_HUMAN;sp|Q6ZMR3|LDH6A_HUMAN;sp|P07864|LDHC_HUMAN;sp|P00338|LDHA_HUMAN	P07195	sp|P07195|LDHB_HUMAN;sp|Q6ZMR3|LDH6A_HUMAN;sp|P07864|LDHC_HUMAN;sp|P00338|LDHA_HUMAN	2;1;1;1	2;1;1;1	2;1;1;1	sp|P07195|LDHB_HUMAN L-lactate dehydrogenase B chain OS=Homo sapiens OX=9606 GN=LDHB PE=1 SV=2;sp|Q6ZMR3|LDH6A_HUMAN L-lactate dehydrogenase A-like 6A OS=Homo sapiens OX=9606 GN=LDHAL6A PE=2 SV=1;sp|P07864|LDHC_HUMAN L-lactate dehydrogenase C chain OS=Homo	4	2	2	2	0	0	2	1	0	0	2	1	0	0	2	1	8.4	8.4	8.4	36.638	334	334;332;332;332	1	5	0	1.6461			By MS/MS	By MS/MS	0	0	0	0	4	0.000867115	0	0	4
sp|P07737|PROF1_HUMAN;CON__P02584	P07737	sp|P07737|PROF1_HUMAN	3;1	3;1	3;1	sp|P07737|PROF1_HUMAN Profilin-1 OS=Homo sapiens OX=9606 GN=PFN1 PE=1 SV=2	2	3	3	3	0	1	3	1	0	1	3	1	0	1	3	1	30	30	30	15.054	140	140;140	1	7	0	3.2305		By matching	By MS/MS	By MS/MS	0	0	0	0	4	0.000867115	0	0	4
sp|P55884|EIF3B_HUMAN	P55884	sp|P55884|EIF3B_HUMAN	2	2	2	sp|P55884|EIF3B_HUMAN Eukaryotic translation initiation factor 3 subunit B OS=Homo sapiens OX=9606 GN=EIF3B PE=1 SV=3	1	2	2	2	0	1	2	2	0	1	2	2	0	1	2	2	2.7	2.7	2.7	92.48	814	814	1	5	0	1.7243		By matching	By MS/MS	By MS/MS	0	0	0	0	4	0.000867115	0	0	4
sp|P60709|ACTB_HUMAN;sp|Q6S8J3|POTEE_HUMAN;sp|A5A3E0|POTEF_HUMAN;sp|P0CG38|POTEI_HUMAN;sp|Q9BYX7|ACTBM_HUMAN;sp|P0CG39|POTEJ_HUMAN	P60709	sp|P60709|ACTB_HUMAN;sp|Q6S8J3|POTEE_HUMAN;sp|A5A3E0|POTEF_HUMAN	11;7;6;5;3;3	1;0;0;0;0;0	1;0;0;0;0;0	sp|P60709|ACTB_HUMAN Actin, cytoplasmic 1 OS=Homo sapiens OX=9606 GN=ACTB PE=1 SV=1;sp|Q6S8J3|POTEE_HUMAN POTE ankyrin domain family member E OS=Homo sapiens OX=9606 GN=POTEE PE=2 SV=3;sp|A5A3E0|POTEF_HUMAN POTE ankyrin domain family member F OS=Homo sapie	6	11	1	1	6	10	11	9	0	1	1	1	0	1	1	1	36.3	4.5	4.5	41.736	375	375;1075;1075;1075;375;1038	1	5	0	2.6671	By matching	By matching	By MS/MS	By matching	0	0	0	0	4	0.000867115	0	0	4
sp|Q9Y3U8|RL36_HUMAN	Q9Y3U8	sp|Q9Y3U8|RL36_HUMAN	2	2	2	sp|Q9Y3U8|RL36_HUMAN 60S ribosomal protein L36 OS=Homo sapiens OX=9606 GN=RPL36 PE=1 SV=3	1	2	2	2	0	2	1	2	0	2	1	2	0	2	1	2	20	20	20	12.254	105	105	1	11	0	3.251		By MS/MS	By MS/MS	By MS/MS	0	0	15	0.00476191	3	0.000650336	6	0.00157936	29
sp|Q01130|SRSF2_HUMAN;sp|Q9BRL6|SRSF8_HUMAN	Q01130	sp|Q01130|SRSF2_HUMAN;sp|Q9BRL6|SRSF8_HUMAN	1;1	1;1	1;1	sp|Q01130|SRSF2_HUMAN Serine/arginine-rich splicing factor 2 OS=Homo sapiens OX=9606 GN=SRSF2 PE=1 SV=4;sp|Q9BRL6|SRSF8_HUMAN Serine/arginine-rich splicing factor 8 OS=Homo sapiens OX=9606 GN=SRSF8 PE=1 SV=1	2	1	1	1	0	1	1	1	0	1	1	1	0	1	1	1	3.6	3.6	3.6	25.476	221	221;282	1	4	0	3.3738		By MS/MS	By MS/MS	By MS/MS	0	0	7	0.00222222	3	0.000650336	2	0.000526454	13
sp|Q9NQ92|COPRS_HUMAN	Q9NQ92	sp|Q9NQ92|COPRS_HUMAN	3	3	3	sp|Q9NQ92|COPRS_HUMAN Coordinator of PRMT5 and differentiation stimulator OS=Homo sapiens OX=9606 GN=COPRS PE=1 SV=3	1	3	3	3	1	3	3	3	1	3	3	3	1	3	3	3	22.8	22.8	22.8	20.066	184	184	1	14	0	4.5363	By MS/MS	By MS/MS	By MS/MS	By MS/MS	0	0	4	0.00126984	3	0.000650336	1	0.000263227	8
sp|Q13310|PABP4_HUMAN	Q13310	sp|Q13310|PABP4_HUMAN	7	3	3	sp|Q13310|PABP4_HUMAN Polyadenylate-binding protein 4 OS=Homo sapiens OX=9606 GN=PABPC4 PE=1 SV=1	1	7	3	3	4	7	6	7	2	3	3	3	2	3	3	3	14.4	5.7	5.7	70.782	644	644	1	14	0	2.0826	By MS/MS	By MS/MS	By MS/MS	By MS/MS	0	0	2	0.000634921	3	0.000650336	2	0.000526454	7
sp|O00571|DDX3X_HUMAN	O00571	sp|O00571|DDX3X_HUMAN	2	2	1	sp|O00571|DDX3X_HUMAN ATP-dependent RNA helicase DDX3X OS=Homo sapiens OX=9606 GN=DDX3X PE=1 SV=3	1	2	2	1	0	1	2	1	0	1	2	1	0	0	1	1	3.5	3.5	2.1	73.243	662	662	1	5	0	1.4284		By MS/MS	By MS/MS	By matching	0	0	1	0.00031746	3	0.000650336	0	0	4
sp|Q01082|SPTB2_HUMAN	Q01082	sp|Q01082|SPTB2_HUMAN	3	3	3	sp|Q01082|SPTB2_HUMAN Spectrin beta chain, non-erythrocytic 1 OS=Homo sapiens OX=9606 GN=SPTBN1 PE=1 SV=2	1	3	3	3	0	0	3	2	0	0	3	2	0	0	3	2	1.4	1.4	1.4	274.61	2364	2364	1	8	0	2.157			By MS/MS	By matching	0	0	0	0	3	0.000650336	0	0	4
sp|Q13435|SF3B2_HUMAN	Q13435	sp|Q13435|SF3B2_HUMAN	1	1	1	sp|Q13435|SF3B2_HUMAN Splicing factor 3B subunit 2 OS=Homo sapiens OX=9606 GN=SF3B2 PE=1 SV=2	1	1	1	1	0	0	1	1	0	0	1	1	0	0	1	1	1.3	1.3	1.3	100.23	895	895	1	4	0.0074074	1.1188			By MS/MS	By MS/MS	0	0	0	0	3	0.000650336	0	0	4
sp|P78371|TCPB_HUMAN	P78371	sp|P78371|TCPB_HUMAN	1	1	1	sp|P78371|TCPB_HUMAN T-complex protein 1 subunit beta OS=Homo sapiens OX=9606 GN=CCT2 PE=1 SV=4	1	1	1	1	0	0	1	1	0	0	1	1	0	0	1	1	2.2	2.2	2.2	57.488	535	535	1	3	0	2.1806			By MS/MS	By MS/MS	0	0	0	0	3	0.000650336	9	0.00236904	12
sp|P11021|BIP_HUMAN	P11021	sp|P11021|BIP_HUMAN	4	3	3	sp|P11021|BIP_HUMAN Endoplasmic reticulum chaperone BiP OS=Homo sapiens OX=9606 GN=HSPA5 PE=1 SV=2	1	4	3	3	1	4	4	2	1	3	3	1	1	3	3	1	8.3	5.8	5.8	72.332	654	654	1	11	0	1.9042	By MS/MS	By MS/MS	By MS/MS	By MS/MS	0	0	0	0	3	0.000650336	1	0.000263227	4
sp|P63244|RACK1_HUMAN	P63244	sp|P63244|RACK1_HUMAN	2	2	2	sp|P63244|RACK1_HUMAN Receptor of activated protein C kinase 1 OS=Homo sapiens OX=9606 GN=RACK1 PE=1 SV=3	1	2	2	2	0	2	2	2	0	2	2	2	0	2	2	2	7.6	7.6	7.6	35.076	317	317	1	7	0.0074349	1.1239		By MS/MS	By MS/MS	By MS/MS	0	0	0	0	3	0.000650336	1	0.000263227	4
sp|O43390|HNRPR_HUMAN	O43390	sp|O43390|HNRPR_HUMAN	4	1	1	sp|O43390|HNRPR_HUMAN Heterogeneous nuclear ribonucleoprotein R OS=Homo sapiens OX=9606 GN=HNRNPR PE=1 SV=1	1	4	1	1	3	3	4	3	0	1	1	1	0	1	1	1	7	2.1	2.1	70.942	633	633	1	3	0.0075758	1.1567	By matching	By MS/MS	By MS/MS	By MS/MS	0	0	0	0	3	0.000650336	0	0	3
sp|P00558|PGK1_HUMAN	P00558	sp|P00558|PGK1_HUMAN	1	1	1	sp|P00558|PGK1_HUMAN Phosphoglycerate kinase 1 OS=Homo sapiens OX=9606 GN=PGK1 PE=1 SV=3	1	1	1	1	0	0	1	1	0	0	1	1	0	0	1	1	4.1	4.1	4.1	44.614	417	417	1	2	0	1.7728			By MS/MS	By matching	0	0	0	0	3	0.000650336	0	0	3
sp|P11177|ODPB_HUMAN	P11177	sp|P11177|ODPB_HUMAN	1	1	1	sp|P11177|ODPB_HUMAN Pyruvate dehydrogenase E1 component subunit beta, mitochondrial OS=Homo sapiens OX=9606 GN=PDHB PE=1 SV=3	1	1	1	1	0	0	1	1	0	0	1	1	0	0	1	1	4.5	4.5	4.5	39.233	359	359	1	4	0	1.7879			By MS/MS	By matching	0	0	0	0	3	0.000650336	0	0	3
sp|Q13464|ROCK1_HUMAN;sp|O75116|ROCK2_HUMAN	Q13464	sp|Q13464|ROCK1_HUMAN	3;1	3;1	3;1	sp|Q13464|ROCK1_HUMAN Rho-associated protein kinase 1 OS=Homo sapiens OX=9606 GN=ROCK1 PE=1 SV=1	2	3	3	3	0	0	3	2	0	0	3	2	0	0	3	2	2.5	2.5	2.5	158.17	1354	1354;1388	1	7	0	1.6521			By MS/MS	By matching	0	0	0	0	3	0.000650336	0	0	3
sp|P09211|GSTP1_HUMAN	P09211	sp|P09211|GSTP1_HUMAN	5	5	5	sp|P09211|GSTP1_HUMAN Glutathione S-transferase P OS=Homo sapiens OX=9606 GN=GSTP1 PE=1 SV=2	1	5	5	5	3	5	3	3	3	5	3	3	3	5	3	3	39.5	39.5	39.5	23.356	210	210	1	22	0	17.628	By MS/MS	By MS/MS	By MS/MS	By MS/MS	20	0.034188	32	0.0101587	2	0.000433557	0	0	54
sp|P62987|RL40_HUMAN;sp|P62979|RS27A_HUMAN;sp|P0CG47|UBB_HUMAN;sp|P0CG48|UBC_HUMAN	P62987	sp|P62987|RL40_HUMAN;sp|P62979|RS27A_HUMAN;sp|P0CG47|UBB_HUMAN;sp|P0CG48|UBC_HUMAN	2;2;2;2	2;2;2;2	2;2;2;2	sp|P62987|RL40_HUMAN Ubiquitin-60S ribosomal protein L40 OS=Homo sapiens OX=9606 GN=UBA52 PE=1 SV=2;sp|P62979|RS27A_HUMAN Ubiquitin-40S ribosomal protein S27a OS=Homo sapiens OX=9606 GN=RPS27A PE=1 SV=2;sp|P0CG47|UBB_HUMAN Polyubiquitin-B OS=Homo sapiens O	4	2	2	2	1	2	2	2	1	2	2	2	1	2	2	2	19.5	19.5	19.5	14.728	128	128;156;229;685	1	9	0	63.447	By matching	By MS/MS	By MS/MS	By MS/MS	0	0	13	0.00412698	2	0.000433557	13	0.00342195	29
sp|P25705|ATPA_HUMAN	P25705	sp|P25705|ATPA_HUMAN	2	2	2	sp|P25705|ATPA_HUMAN ATP synthase subunit alpha, mitochondrial OS=Homo sapiens OX=9606 GN=ATP5F1A PE=1 SV=1	1	2	2	2	1	2	2	2	1	2	2	2	1	2	2	2	4.7	4.7	4.7	59.75	553	553	1	11	0	4.7611	By MS/MS	By MS/MS	By MS/MS	By MS/MS	0	0	3	0.000952381	2	0.000433557	1	0.000263227	6
sp|P62910|RL32_HUMAN	P62910	sp|P62910|RL32_HUMAN	2	2	2	sp|P62910|RL32_HUMAN 60S ribosomal protein L32 OS=Homo sapiens OX=9606 GN=RPL32 PE=1 SV=2	1	2	2	2	0	1	2	1	0	1	2	1	0	1	2	1	14.8	14.8	14.8	15.86	135	135	1	5	0	2.2051		By MS/MS	By MS/MS	By MS/MS	0	0	2	0.000634921	2	0.000433557	2	0.000526454	6
sp|P23528|COF1_HUMAN;sp|Q9Y281|COF2_HUMAN	P23528	sp|P23528|COF1_HUMAN;sp|Q9Y281|COF2_HUMAN	2;1	2;1	2;1	sp|P23528|COF1_HUMAN Cofilin-1 OS=Homo sapiens OX=9606 GN=CFL1 PE=1 SV=3;sp|Q9Y281|COF2_HUMAN Cofilin-2 OS=Homo sapiens OX=9606 GN=CFL2 PE=1 SV=1	2	2	2	2	1	2	2	2	1	2	2	2	1	2	2	2	13.9	13.9	13.9	18.502	166	166;166	1	9	0	2.142	By MS/MS	By MS/MS	By MS/MS	By MS/MS	0	0	2	0.000634921	2	0.000433557	1	0.000263227	5
sp|P48643|TCPE_HUMAN	P48643	sp|P48643|TCPE_HUMAN	2	2	2	sp|P48643|TCPE_HUMAN T-complex protein 1 subunit epsilon OS=Homo sapiens OX=9606 GN=CCT5 PE=1 SV=1	1	2	2	2	0	2	1	2	0	2	1	2	0	2	1	2	5.5	5.5	5.5	59.67	541	541	1	9	0	3.3905		By MS/MS	By MS/MS	By MS/MS	0	0	0	0	2	0.000433557	10	0.00263227	12
sp|O95218|ZRAB2_HUMAN	O95218	sp|O95218|ZRAB2_HUMAN	1	1	1	sp|O95218|ZRAB2_HUMAN Zinc finger Ran-binding domain-containing protein 2 OS=Homo sapiens OX=9606 GN=ZRANB2 PE=1 SV=2	1	1	1	1	0	1	1	1	0	1	1	1	0	1	1	1	3.3	3.3	3.3	37.404	330	330	1	4	0	1.274		By MS/MS	By MS/MS	By MS/MS	0	0	0	0	2	0.000433557	1	0.000263227	3
sp|P13639|EF2_HUMAN	P13639	sp|P13639|EF2_HUMAN	3	3	3	sp|P13639|EF2_HUMAN Elongation factor 2 OS=Homo sapiens OX=9606 GN=EEF2 PE=1 SV=4	1	3	3	3	1	1	3	0	1	1	3	0	1	1	3	0	6.2	6.2	6.2	95.337	858	858	1	5	0	2.5485	By MS/MS	By matching	By MS/MS		1	0.0017094	0	0	2	0.000433557	0	0	3
sp|O75643|U520_HUMAN	O75643	sp|O75643|U520_HUMAN	1	1	1	sp|O75643|U520_HUMAN U5 small nuclear ribonucleoprotein 200 kDa helicase OS=Homo sapiens OX=9606 GN=SNRNP200 PE=1 SV=2	1	1	1	1	0	1	1	1	0	1	1	1	0	1	1	1	0.7	0.7	0.7	244.5	2136	2136	1	4	0	1.8005		By matching	By MS/MS	By matching	0	0	0	0	2	0.000433557	0	0	2
sp|P00441|SODC_HUMAN	P00441	sp|P00441|SODC_HUMAN	1	1	1	sp|P00441|SODC_HUMAN Superoxide dismutase [Cu-Zn] OS=Homo sapiens OX=9606 GN=SOD1 PE=1 SV=2	1	1	1	1	0	0	1	0	0	0	1	0	0	0	1	0	9.1	9.1	9.1	15.936	154	154	1	1	0	1.5593			By MS/MS		0	0	0	0	2	0.000433557	0	0	2
sp|P08559|ODPA_HUMAN	P08559	sp|P08559|ODPA_HUMAN	1	1	1	sp|P08559|ODPA_HUMAN Pyruvate dehydrogenase E1 component subunit alpha, somatic form, mitochondrial OS=Homo sapiens OX=9606 GN=PDHA1 PE=1 SV=3	1	1	1	1	0	0	1	1	0	0	1	1	0	0	1	1	3.3	3.3	3.3	43.295	390	390	1	3	0.0075472	1.1567			By MS/MS	By MS/MS	0	0	0	0	2	0.000433557	0	0	2
sp|Q01105|SET_HUMAN;sp|P0DME0|SETLP_HUMAN	Q01105	sp|Q01105|SET_HUMAN;sp|P0DME0|SETLP_HUMAN	1;1	1;1	1;1	sp|Q01105|SET_HUMAN Protein SET OS=Homo sapiens OX=9606 GN=SET PE=1 SV=3;sp|P0DME0|SETLP_HUMAN Protein SETSIP OS=Homo sapiens OX=9606 GN=SETSIP PE=1 SV=1	2	1	1	1	0	0	1	1	0	0	1	1	0	0	1	1	4.8	4.8	4.8	33.488	290	290;302	1	2	0	1.5593			By MS/MS	By matching	0	0	0	0	2	0.000433557	0	0	2
sp|Q15717|ELAV1_HUMAN	Q15717	sp|Q15717|ELAV1_HUMAN	1	1	1	sp|Q15717|ELAV1_HUMAN ELAV-like protein 1 OS=Homo sapiens OX=9606 GN=ELAVL1 PE=1 SV=2	1	1	1	1	0	1	1	0	0	1	1	0	0	1	1	0	4	4	4	36.091	326	326	1	2	0	1.4374		By MS/MS	By MS/MS		0	0	0	0	2	0.000433557	0	0	2
sp|Q8N5C8|TAB3_HUMAN	Q8N5C8	sp|Q8N5C8|TAB3_HUMAN	2	2	2	sp|Q8N5C8|TAB3_HUMAN TGF-beta-activated kinase 1 and MAP3K7-binding protein 3 OS=Homo sapiens OX=9606 GN=TAB3 PE=1 SV=3	1	2	2	2	0	1	2	1	0	1	2	1	0	1	2	1	4.9	4.9	4.9	78.652	712	712	1	5	0	1.817		By matching	By MS/MS	By matching	0	0	0	0	2	0.000433557	0	0	2
sp|P68371|TBB4B_HUMAN;sp|P04350|TBB4A_HUMAN	P68371	sp|P68371|TBB4B_HUMAN;sp|P04350|TBB4A_HUMAN	10;8	2;1	2;1	sp|P68371|TBB4B_HUMAN Tubulin beta-4B chain OS=Homo sapiens OX=9606 GN=TUBB4B PE=1 SV=1;sp|P04350|TBB4A_HUMAN Tubulin beta-4A chain OS=Homo sapiens OX=9606 GN=TUBB4A PE=1 SV=2	2	10	2	2	5	10	8	10	2	2	2	2	2	2	2	2	30.8	6.5	6.5	49.83	445	445;444	1	10	0	8.737	By MS/MS	By MS/MS	By MS/MS	By MS/MS	0	0	14	0.00444444	1	0.000216779	9	0.00236904	24
sp|P49207|RL34_HUMAN	P49207	sp|P49207|RL34_HUMAN	2	2	2	sp|P49207|RL34_HUMAN 60S ribosomal protein L34 OS=Homo sapiens OX=9606 GN=RPL34 PE=1 SV=3	1	2	2	2	1	2	2	2	1	2	2	2	1	2	2	2	12.8	12.8	12.8	13.293	117	117	1	14	0	2.6391	By MS/MS	By MS/MS	By MS/MS	By MS/MS	0	0	7	0.00222222	1	0.000216779	4	0.00105291	12
sp|P68431|H31_HUMAN	P68431	sp|P68431|H31_HUMAN	1	1	1	sp|P68431|H31_HUMAN Histone H3.1 OS=Homo sapiens OX=9606 GN=H3C1 PE=1 SV=2	1	1	1	1	0	1	1	1	0	1	1	1	0	1	1	1	23.5	23.5	23.5	15.404	136	136	1	3	0	13.038		By MS/MS	By MS/MS	By MS/MS	0	0	7	0.00222222	1	0.000216779	1	0.000263227	9
sp|P60866|RS20_HUMAN	P60866	sp|P60866|RS20_HUMAN	3	3	3	sp|P60866|RS20_HUMAN 40S ribosomal protein S20 OS=Homo sapiens OX=9606 GN=RPS20 PE=1 SV=1	1	3	3	3	2	2	2	2	2	2	2	2	2	2	2	2	25.2	25.2	25.2	13.373	119	119	1	12	0	2.2884	By MS/MS	By MS/MS	By MS/MS	By MS/MS	0	0	4	0.00126984	1	0.000216779	0	0	7
sp|P16403|H12_HUMAN;sp|P16402|H13_HUMAN;sp|P22492|H1T_HUMAN;sp|Q02539|H11_HUMAN	P16403	sp|P16403|H12_HUMAN;sp|P16402|H13_HUMAN	5;4;1;1	1;0;0;0	1;0;0;0	sp|P16403|H12_HUMAN Histone H1.2 OS=Homo sapiens OX=9606 GN=H1-2 PE=1 SV=2;sp|P16402|H13_HUMAN Histone H1.3 OS=Homo sapiens OX=9606 GN=H1-3 PE=1 SV=2	4	5	1	1	1	5	5	5	1	1	1	1	1	1	1	1	23	7.5	7.5	21.364	213	213;221;207;215	1	8	0	2.3625	By MS/MS	By MS/MS	By MS/MS	By MS/MS	4	0.00683761	2	0.000634921	1	0.000216779	3	0.000789681	12
sp|P29401|TKT_HUMAN	P29401	sp|P29401|TKT_HUMAN	2	2	2	sp|P29401|TKT_HUMAN Transketolase OS=Homo sapiens OX=9606 GN=TKT PE=1 SV=3	1	2	2	2	1	2	1	1	1	2	1	1	1	2	1	1	6.9	6.9	6.9	67.877	623	623	1	6	0	1.3923	By MS/MS	By MS/MS	By MS/MS	By MS/MS	1	0.0017094	2	0.000634921	1	0.000216779	0	0	4
sp|O00231|PSD11_HUMAN	O00231	sp|O00231|PSD11_HUMAN	2	2	2	sp|O00231|PSD11_HUMAN 26S proteasome non-ATPase regulatory subunit 11 OS=Homo sapiens OX=9606 GN=PSMD11 PE=1 SV=3	1	2	2	2	0	2	1	2	0	2	1	2	0	2	1	2	5.2	5.2	5.2	47.463	422	422	1	5	0	1.7929		By MS/MS	By MS/MS	By matching	0	0	2	0.000634921	1	0.000216779	0	0	3
sp|O00264|PGRC1_HUMAN	O00264	sp|O00264|PGRC1_HUMAN	1	1	1	sp|O00264|PGRC1_HUMAN Membrane-associated progesterone receptor component 1 OS=Homo sapiens OX=9606 GN=PGRMC1 PE=1 SV=3	1	1	1	1	0	1	1	1	0	1	1	1	0	1	1	1	7.2	7.2	7.2	21.671	195	195	1	4	0	1.5995		By MS/MS	By MS/MS	By MS/MS	0	0	2	0.000634921	1	0.000216779	0	0	3
sp|P46779|RL28_HUMAN	P46779	sp|P46779|RL28_HUMAN	2	2	2	sp|P46779|RL28_HUMAN 60S ribosomal protein L28 OS=Homo sapiens OX=9606 GN=RPL28 PE=1 SV=3	1	2	2	2	0	1	1	0	0	1	1	0	0	1	1	0	13.1	13.1	13.1	15.747	137	137	1	4	0	2.0115		By MS/MS	By MS/MS		0	0	2	0.000634921	1	0.000216779	0	0	3
sp|P42704|LPPRC_HUMAN	P42704	sp|P42704|LPPRC_HUMAN	1	1	1	sp|P42704|LPPRC_HUMAN Leucine-rich PPR motif-containing protein, mitochondrial OS=Homo sapiens OX=9606 GN=LRPPRC PE=1 SV=3	1	1	1	1	0	0	1	0	0	0	1	0	0	0	1	0	0.6	0.6	0.6	157.9	1394	1394	1	2	0	1.746			By MS/MS		0	0	0	0	1	0.000216779	0	0	2
sp|Q15057|ACAP2_HUMAN	Q15057	sp|Q15057|ACAP2_HUMAN	3	3	3	sp|Q15057|ACAP2_HUMAN Arf-GAP with coiled-coil, ANK repeat and PH domain-containing protein 2 OS=Homo sapiens OX=9606 GN=ACAP2 PE=1 SV=3	1	3	3	3	0	0	3	3	0	0	3	3	0	0	3	3	4.8	4.8	4.8	88.028	778	778	1	9	0	2.8097			By MS/MS	By MS/MS	0	0	0	0	1	0.000216779	0	0	2
sp|Q99698|LYST_HUMAN	Q99698	sp|Q99698|LYST_HUMAN	1	1	1	sp|Q99698|LYST_HUMAN Lysosomal-trafficking regulator OS=Homo sapiens OX=9606 GN=LYST PE=1 SV=3	1	1	1	1	1	0	1	1	1	0	1	1	1	0	1	1	0.2	0.2	0.2	429.13	3801	3801	1	4	0.0073801	1.1141	By MS/MS		By MS/MS	By MS/MS	0	0	0	0	1	0.000216779	0	0	2
sp|P09661|RU2A_HUMAN	P09661	sp|P09661|RU2A_HUMAN	1	1	1	sp|P09661|RU2A_HUMAN U2 small nuclear ribonucleoprotein A OS=Homo sapiens OX=9606 GN=SNRPA1 PE=1 SV=2	1	1	1	1	0	0	1	0	0	0	1	0	0	0	1	0	6.7	6.7	6.7	28.415	255	255	1	1	0.0074906	1.1456			By MS/MS		0	0	0	0	1	0.000216779	0	0	1
sp|P09874|PARP1_HUMAN	P09874	sp|P09874|PARP1_HUMAN	1	1	1	sp|P09874|PARP1_HUMAN Poly [ADP-ribose] polymerase 1 OS=Homo sapiens OX=9606 GN=PARP1 PE=1 SV=4	1	1	1	1	0	0	1	0	0	0	1	0	0	0	1	0	1.5	1.5	1.5	113.08	1014	1014	1	1	0	1.3035			By MS/MS		0	0	0	0	1	0.000216779	0	0	1
sp|Q8WU68|U2AF4_HUMAN;sp|Q01081|U2AF1_HUMAN;sp|P0DN76|U2AF5_HUMAN	Q8WU68	sp|Q8WU68|U2AF4_HUMAN;sp|Q01081|U2AF1_HUMAN;sp|P0DN76|U2AF5_HUMAN	1;1;1	1;1;1	1;1;1	sp|Q8WU68|U2AF4_HUMAN Splicing factor U2AF 26 kDa subunit OS=Homo sapiens OX=9606 GN=U2AF1L4 PE=1 SV=2;sp|Q01081|U2AF1_HUMAN Splicing factor U2AF 35 kDa subunit OS=Homo sapiens OX=9606 GN=U2AF1 PE=1 SV=3;sp|P0DN76|U2AF5_HUMAN Splicing factor U2AF 35 kDa su	3	1	1	1	0	1	1	1	0	1	1	1	0	1	1	1	6.4	6.4	6.4	25.743	220	220;240;240	1	4	0	2.0984		By matching	By MS/MS	By matching	0	0	0	0	1	0.000216779	0	0	1
sp|P26640|SYVC_HUMAN	P26640	sp|P26640|SYVC_HUMAN	1	1	1	sp|P26640|SYVC_HUMAN Valine--tRNA ligase OS=Homo sapiens OX=9606 GN=VARS1 PE=1 SV=4	1	1	1	1	0	0	1	0	0	0	1	0	0	0	1	0	1.3	1.3	1.3	140.47	1264	1264	1	1	0	1.8126			By MS/MS		0	0	0	0	1	0.000216779	0	0	1
sp|P60842|IF4A1_HUMAN;sp|Q14240|IF4A2_HUMAN	P60842	sp|P60842|IF4A1_HUMAN;sp|Q14240|IF4A2_HUMAN	1;1	1;1	1;1	sp|P60842|IF4A1_HUMAN Eukaryotic initiation factor 4A-I OS=Homo sapiens OX=9606 GN=EIF4A1 PE=1 SV=1;sp|Q14240|IF4A2_HUMAN Eukaryotic initiation factor 4A-II OS=Homo sapiens OX=9606 GN=EIF4A2 PE=1 SV=2	2	1	1	1	0	1	1	1	0	1	1	1	0	1	1	1	2.5	2.5	2.5	46.153	406	406;407	1	4	0	1.428		By MS/MS	By MS/MS	By matching	0	0	0	0	1	0.000216779	0	0	1
sp|Q08945|SSRP1_HUMAN	Q08945	sp|Q08945|SSRP1_HUMAN	1	1	1	sp|Q08945|SSRP1_HUMAN FACT complex subunit SSRP1 OS=Homo sapiens OX=9606 GN=SSRP1 PE=1 SV=1	1	1	1	1	0	0	1	0	0	0	1	0	0	0	1	0	2	2	2	81.074	709	709	1	2	0.007326	1.1057			By MS/MS		0	0	0	0	1	0.000216779	0	0	1
sp|Q13242|SRSF9_HUMAN	Q13242	sp|Q13242|SRSF9_HUMAN	1	1	1	sp|Q13242|SRSF9_HUMAN Serine/arginine-rich splicing factor 9 OS=Homo sapiens OX=9606 GN=SRSF9 PE=1 SV=1	1	1	1	1	0	0	1	1	0	0	1	1	0	0	1	1	5	5	5	25.542	221	221	1	3	0.0038168	1.2053			By MS/MS	By matching	0	0	0	0	1	0.000216779	0	0	1
sp|Q9BX69|CARD6_HUMAN	Q9BX69	sp|Q9BX69|CARD6_HUMAN	1	1	1	sp|Q9BX69|CARD6_HUMAN Caspase recruitment domain-containing protein 6 OS=Homo sapiens OX=9606 GN=CARD6 PE=1 SV=2	1	1	1	1	0	0	1	0	0	0	1	0	0	0	1	0	1.3	1.3	1.3	116.47	1037	1037	1	1	0	1.4024			By MS/MS		0	0	0	0	1	0.000216779	0	0	1
sp|Q9Y262|EIF3L_HUMAN	Q9Y262	sp|Q9Y262|EIF3L_HUMAN	1	1	1	sp|Q9Y262|EIF3L_HUMAN Eukaryotic translation initiation factor 3 subunit L OS=Homo sapiens OX=9606 GN=EIF3L PE=1 SV=1	1	1	1	1	0	0	1	0	0	0	1	0	0	0	1	0	2.8	2.8	2.8	66.726	564	564	1	2	0	1.7652			By MS/MS		0	0	0	0	1	0.000216779	0	0	1

## Sheet: 2 or more analysis
Selection of proteins identified in at least two independent experiments after exclusion of proteins identified in negative controls.
N1 - N2	N1 - N3	N2 - N3	N1 - N2 - N3
P09651	P60174	P61247	Q08211
P10599	Q01082	Q92841	O75533
P11142	Q13813	Q9NZI8	Q06830
P29692	P06733	P12956	P23528
P32969	P13639	P13010	P07910
P62244	P26368	O60506	Q9NXV2
P62753	P63244	P27635
Q14681	P06454	Q15393
O43175	P55072	Q12906
P10412	P07195	P98175
P49368	P29401	P60866
P50990	P38646	Q9NQ92
P62280	Q09028	P62266
Q99878	P04406	P25705
P46782	P21333	Q07021
P17987	P60709	P62081
P05023	Q13151	O00231
P05387		O00264
P61978		P46779
P05141		Q12905
P68371		P17066
O14744		P06748
		P37108
		O00571
		Q8NC51
		P36578
		O75688

## Sheet: Selected Proteins 
Uniprot ID	Protein	Protein name
O00231	PSMD11	sp|O00231|PSD11_HUMAN 26S proteasome non-ATPase regulatory subunit 11 OS=Homo sapiens OX=9606 GN=PSMD11 PE=1 SV=3
O00264	PGRMC1	sp|O00264|PGRC1_HUMAN Membrane-associated progesterone receptor component 1 OS=Homo sapiens OX=9606 GN=PGRMC1 PE=1 SV=3
O00571	DDX3X	sp|O00571|DDX3X_HUMAN ATP-dependent RNA helicase DDX3X OS=Homo sapiens OX=9606 GN=DDX3X PE=1 SV=3
O14744	PRMT5	sp|O14744|ANM5_HUMAN Protein arginine N-methyltransferase 5 OS=Homo sapiens OX=9606 GN=PRMT5 PE=1 SV=4
O43175	PHGDH	sp|O43175|SERA_HUMAN D-3-phosphoglycerate dehydrogenase OS=Homo sapiens OX=9606 GN=PHGDH PE=1 SV=4
O60506	SYNCRIP	sp|O60506|HNRPQ_HUMAN Heterogeneous nuclear ribonucleoprotein Q OS=Homo sapiens OX=9606 GN=SYNCRIP PE=1 SV=2
O75533	SF3B1	sp|O75533|SF3B1_HUMAN Splicing factor 3B subunit 1 OS=Homo sapiens OX=9606 GN=SF3B1 PE=1 SV=3
O75688	PPM1B	sp|O75688|PPM1B_HUMAN Protein phosphatase 1B OS=Homo sapiens OX=9606 GN=PPM1B PE=1 SV=1
P04406	GAPDH	sp|P04406|G3P_HUMAN Glyceraldehyde-3-phosphate dehydrogenase OS=Homo sapiens OX=9606 GN=GAPDH PE=1 SV=3
P05023	ATP1A1	sp|P05023|AT1A1_HUMAN Sodium/potassium-transporting ATPase subunit alpha-1 OS=Homo sapiens OX=9606 GN=ATP1A1 PE=1 SV=1;sp|P13637|AT1A3_HUMAN Sodium/potassium-transporting ATPase subunit alpha-3 OS=Homo sapiens OX=9606 GN=ATP1A3 PE=1 SV=3
P05141	SLC25A5	sp|P05141|ADT2_HUMAN ADP/ATP translocase 2 OS=Homo sapiens OX=9606 GN=SLC25A5 PE=1 SV=7;sp|P12236|ADT3_HUMAN ADP/ATP translocase 3 OS=Homo sapiens OX=9606 GN=SLC25A6 PE=1 SV=4;sp|P12235|ADT1_HUMAN ADP/ATP translocase 1 OS=Homo sapiens OX=9606 GN=SLC25A4 PE
P05387	RPLP2	sp|P05387|RLA2_HUMAN 60S acidic ribosomal protein P2 OS=Homo sapiens OX=9606 GN=RPLP2 PE=1 SV=1
P06748	NPM1	sp|P06748|NPM_HUMAN Nucleophosmin OS=Homo sapiens OX=9606 GN=NPM1 PE=1 SV=2
P07910	HNRNPC	sp|P07910|HNRPC_HUMAN Heterogeneous nuclear ribonucleoproteins C1/C2 OS=Homo sapiens OX=9606 GN=HNRNPC PE=1 SV=4;sp|P0DMR1|HNRC4_HUMAN Heterogeneous nuclear ribonucleoprotein C-like 4 OS=Homo sapiens OX=9606 GN=HNRNPCL4 PE=3 SV=1;sp|O60812|HNRC1_HUMAN Hete
P09651	HNRNPA1	sp|P09651|ROA1_HUMAN Heterogeneous nuclear ribonucleoprotein A1 OS=Homo sapiens OX=9606 GN=HNRNPA1 PE=1 SV=5;sp|Q32P51|RA1L2_HUMAN Heterogeneous nuclear ribonucleoprotein A1-like 2 OS=Homo sapiens OX=9606 GN=HNRNPA1L2 PE=2 SV=2
P10412	H1-4	sp|P10412|H14_HUMAN Histone H1.4 OS=Homo sapiens OX=9606 GN=H1-4 PE=1 SV=2
P10599	TXN	sp|P10599|THIO_HUMAN Thioredoxin OS=Homo sapiens OX=9606 GN=TXN PE=1 SV=3
P11142	HSPA8	sp|P11142|HSP7C_HUMAN Heat shock cognate 71 kDa protein OS=Homo sapiens OX=9606 GN=HSPA8 PE=1 SV=1;sp|P54652|HSP72_HUMAN Heat shock-related 70 kDa protein 2 OS=Homo sapiens OX=9606 GN=HSPA2 PE=1 SV=1
P12956	XRCC6	sp|P12956|XRCC6_HUMAN X-ray repair cross-complementing protein 6 OS=Homo sapiens OX=9606 GN=XRCC6 PE=1 SV=2
P13010	XRCC5	sp|P13010|XRCC5_HUMAN X-ray repair cross-complementing protein 5 OS=Homo sapiens OX=9606 GN=XRCC5 PE=1 SV=3
P17066	HSPA6	sp|P17066|HSP76_HUMAN Heat shock 70 kDa protein 6 OS=Homo sapiens OX=9606 GN=HSPA6 PE=1 SV=2;sp|P48741|HSP77_HUMAN Putative heat shock 70 kDa protein 7 OS=Homo sapiens OX=9606 GN=HSPA7 PE=5 SV=2
P17987	TCP1	sp|P17987|TCPA_HUMAN T-complex protein 1 subunit alpha OS=Homo sapiens OX=9606 GN=TCP1 PE=1 SV=1
P23528	CFL1	sp|P23528|COF1_HUMAN Cofilin-1 OS=Homo sapiens OX=9606 GN=CFL1 PE=1 SV=3;sp|Q9Y281|COF2_HUMAN Cofilin-2 OS=Homo sapiens OX=9606 GN=CFL2 PE=1 SV=1
P25705	ATP5F1A	sp|P25705|ATPA_HUMAN ATP synthase subunit alpha, mitochondrial OS=Homo sapiens OX=9606 GN=ATP5F1A PE=1 SV=1
P27635	RPL10	sp|P27635|RL10_HUMAN 60S ribosomal protein L10 OS=Homo sapiens OX=9606 GN=RPL10 PE=1 SV=4
P29401	TKT	sp|P29401|TKT_HUMAN Transketolase OS=Homo sapiens OX=9606 GN=TKT PE=1 SV=3
P29692	EEF1D	sp|P29692|EF1D_HUMAN Elongation factor 1-delta OS=Homo sapiens OX=9606 GN=EEF1D PE=1 SV=5
P32969	RPL9	sp|P32969|RL9_HUMAN 60S ribosomal protein L9 OS=Homo sapiens OX=9606 GN=RPL9 PE=1 SV=1
P36578	RPL4	sp|P36578|RL4_HUMAN 60S ribosomal protein L4 OS=Homo sapiens OX=9606 GN=RPL4 PE=1 SV=5
P37108	SRP14	sp|P37108|SRP14_HUMAN Signal recognition particle 14 kDa protein OS=Homo sapiens OX=9606 GN=SRP14 PE=1 SV=2
P46779	RPL28	sp|P46779|RL28_HUMAN 60S ribosomal protein L28 OS=Homo sapiens OX=9606 GN=RPL28 PE=1 SV=3
P46782	RPS5	sp|P46782|RS5_HUMAN 40S ribosomal protein S5 OS=Homo sapiens OX=9606 GN=RPS5 PE=1 SV=4
P49368	CCT3	sp|P49368|TCPG_HUMAN T-complex protein 1 subunit gamma OS=Homo sapiens OX=9606 GN=CCT3 PE=1 SV=4
P50990	CCT8	sp|P50990|TCPQ_HUMAN T-complex protein 1 subunit theta OS=Homo sapiens OX=9606 GN=CCT8 PE=1 SV=4
P60866	RPS20	sp|P60866|RS20_HUMAN 40S ribosomal protein S20 OS=Homo sapiens OX=9606 GN=RPS20 PE=1 SV=1
P61247	RPS3A	sp|P61247|RS3A_HUMAN 40S ribosomal protein S3a OS=Homo sapiens OX=9606 GN=RPS3A PE=1 SV=2
P61978	HNRNPK	sp|P61978|HNRPK_HUMAN Heterogeneous nuclear ribonucleoprotein K OS=Homo sapiens OX=9606 GN=HNRNPK PE=1 SV=1
P62081	RPS7	sp|P62081|RS7_HUMAN 40S ribosomal protein S7 OS=Homo sapiens OX=9606 GN=RPS7 PE=1 SV=1
P62244	RPS15A	sp|P62244|RS15A_HUMAN 40S ribosomal protein S15a OS=Homo sapiens OX=9606 GN=RPS15A PE=1 SV=2
P62266	RPS23	sp|P62266|RS23_HUMAN 40S ribosomal protein S23 OS=Homo sapiens OX=9606 GN=RPS23 PE=1 SV=3
P62280	RPS11	sp|P62280|RS11_HUMAN 40S ribosomal protein S11 OS=Homo sapiens OX=9606 GN=RPS11 PE=1 SV=3
P62753	RPS6	sp|P62753|RS6_HUMAN 40S ribosomal protein S6 OS=Homo sapiens OX=9606 GN=RPS6 PE=1 SV=1
P68371	TUBB4B	sp|P68371|TBB4B_HUMAN Tubulin beta-4B chain OS=Homo sapiens OX=9606 GN=TUBB4B PE=1 SV=1;sp|P04350|TBB4A_HUMAN Tubulin beta-4A chain OS=Homo sapiens OX=9606 GN=TUBB4A PE=1 SV=2
P98175	RBM10	sp|P98175|RBM10_HUMAN RNA-binding protein 10 OS=Homo sapiens OX=9606 GN=RBM10 PE=1 SV=3
Q06830	PRDX1	sp|Q06830|PRDX1_HUMAN Peroxiredoxin-1 OS=Homo sapiens OX=9606 GN=PRDX1 PE=1 SV=1
Q07021	C1QBP	sp|Q07021|C1QBP_HUMAN Complement component 1 Q subcomponent-binding protein, mitochondrial OS=Homo sapiens OX=9606 GN=C1QBP PE=1 SV=1
Q08211	DHX9	sp|Q08211|DHX9_HUMAN ATP-dependent RNA helicase A OS=Homo sapiens OX=9606 GN=DHX9 PE=1 SV=4
Q09028	RBBP4	sp|Q09028|RBBP4_HUMAN Histone-binding protein RBBP4 OS=Homo sapiens OX=9606 GN=RBBP4 PE=1 SV=3;sp|Q16576|RBBP7_HUMAN Histone-binding protein RBBP7 OS=Homo sapiens OX=9606 GN=RBBP7 PE=1 SV=1
Q12905	ILF2	sp|Q12905|ILF2_HUMAN Interleukin enhancer-binding factor 2 OS=Homo sapiens OX=9606 GN=ILF2 PE=1 SV=2
Q12906	ILF3	sp|Q12906|ILF3_HUMAN Interleukin enhancer-binding factor 3 OS=Homo sapiens OX=9606 GN=ILF3 PE=1 SV=3
Q14681	KCTD2	sp|Q14681|KCTD2_HUMAN BTB/POZ domain-containing protein KCTD2 OS=Homo sapiens OX=9606 GN=KCTD2 PE=1 SV=3
Q15393	SF3B3	sp|Q15393|SF3B3_HUMAN Splicing factor 3B subunit 3 OS=Homo sapiens OX=9606 GN=SF3B3 PE=1 SV=4
Q8NC51	SERBP1	sp|Q8NC51|PAIRB_HUMAN Plasminogen activator inhibitor 1 RNA-binding protein OS=Homo sapiens OX=9606 GN=SERBP1 PE=1 SV=2
Q92841	DDX17	sp|Q92841|DDX17_HUMAN Probable ATP-dependent RNA helicase DDX17 OS=Homo sapiens OX=9606 GN=DDX17 PE=1 SV=2
Q99878	H2AC14	sp|Q99878|H2A1J_HUMAN Histone H2A type 1-J OS=Homo sapiens OX=9606 GN=H2AC14 PE=1 SV=3;sp|Q96KK5|H2A1H_HUMAN Histone H2A type 1-H OS=Homo sapiens OX=9606 GN=H2AC12 PE=1 SV=3;sp|Q9BTM1|H2AJ_HUMAN Histone H2A.J OS=Homo sapiens OX=9606 GN=H2AJ PE=1 SV=1;sp|Q1
Q9NQ92	COPRS	sp|Q9NQ92|COPRS_HUMAN Coordinator of PRMT5 and differentiation stimulator OS=Homo sapiens OX=9606 GN=COPRS PE=1 SV=3
Q9NXV2	KCTD5	sp|Q9NXV2|KCTD5_HUMAN BTB/POZ domain-containing protein KCTD5 OS=Homo sapiens OX=9606 GN=KCTD5 PE=1 SV=1
Q9NZI8	IGF2BP1	sp|Q9NZI8|IF2B1_HUMAN Insulin-like growth factor 2 mRNA-binding protein 1 OS=Homo sapiens OX=9606 GN=IGF2BP1 PE=1 SV=2
P60709	ACTB	sp|P60709|ACTB_HUMAN Actin, cytoplasmic 1 OS=Homo sapiens OX=9606 GN=ACTB PE=1 SV=1;sp|Q6S8J3|POTEE_HUMAN POTE ankyrin domain family member E OS=Homo sapiens OX=9606 GN=POTEE PE=2 SV=3;sp|A5A3E0|POTEF_HUMAN POTE ankyrin domain family member F OS=Homo sapie
P13639	EEF2	sp|P13639|EF2_HUMAN Elongation factor 2 OS=Homo sapiens OX=9606 GN=EEF2 PE=1 SV=4
P06733	ENO1	sp|P06733|ENOA_HUMAN Alpha-enolase OS=Homo sapiens OX=9606 GN=ENO1 PE=1 SV=2
P21333	FLNA	sp|P21333|FLNA_HUMAN Filamin-A OS=Homo sapiens OX=9606 GN=FLNA PE=1 SV=4
Q13151	HNRNPA0	sp|Q13151|ROA0_HUMAN Heterogeneous nuclear ribonucleoprotein A0 OS=Homo sapiens OX=9606 GN=HNRNPA0 PE=1 SV=1
P38646	HSPA9	sp|P38646|GRP75_HUMAN Stress-70 protein, mitochondrial OS=Homo sapiens OX=9606 GN=HSPA9 PE=1 SV=2
P07195	LDHB	sp|P07195|LDHB_HUMAN L-lactate dehydrogenase B chain OS=Homo sapiens OX=9606 GN=LDHB PE=1 SV=2;sp|Q6ZMR3|LDH6A_HUMAN L-lactate dehydrogenase A-like 6A OS=Homo sapiens OX=9606 GN=LDHAL6A PE=2 SV=1;sp|P07864|LDHC_HUMAN L-lactate dehydrogenase C chain OS=Homo
P06454	PTMA	sp|P06454|PTMA_HUMAN Prothymosin alpha OS=Homo sapiens OX=9606 GN=PTMA PE=1 SV=2
P63244	RACK1	sp|P63244|RACK1_HUMAN Receptor of activated protein C kinase 1 OS=Homo sapiens OX=9606 GN=RACK1 PE=1 SV=3
Q13813	SPTAN1	sp|Q13813|SPTN1_HUMAN Spectrin alpha chain, non-erythrocytic 1 OS=Homo sapiens OX=9606 GN=SPTAN1 PE=1 SV=3
Q01082	SPTBN1	sp|Q01082|SPTB2_HUMAN Spectrin beta chain, non-erythrocytic 1 OS=Homo sapiens OX=9606 GN=SPTBN1 PE=1 SV=2
P60174	TPI1	sp|P60174|TPIS_HUMAN Triosephosphate isomerase OS=Homo sapiens OX=9606 GN=TPI1 PE=1 SV=4
P26368	U2AF2	sp|P26368|U2AF2_HUMAN Splicing factor U2AF 65 kDa subunit OS=Homo sapiens OX=9606 GN=U2AF2 PE=1 SV=4
P55072	VCP	sp|P55072|TERA_HUMAN Transitional endoplasmic reticulum ATPase OS=Homo sapiens OX=9606 GN=VCP PE=1 SV=4

## Sheet: BinGO Enrichment Analysis
GO ID	GO Description	p-val	Corrected p-val		Cluster frequency	Total frequency	Genes
6414	translational elongation	2.2033e-18	1.7934e-15	14.7463	14/60 23.3%	97/14306 0.6%	P13639 P32969 P46782 P36578 P62081 P62280 P62244 P62266 P61247 P62753 P05387 P27635 P60866 P46779
44237	cellular metabolic process	6.531e-12	2.3189e-09	8.63472	47/60 78.3%	4990/14306 34.8%	P06733 P50990 P98175 O43175 P32969 P12956 P62081 P10599 P62280 O60506 P38646 P13010 P25705 P23528 P60174 P61247 P09651 O14744 P55072 P62753 P07910 P13639 Q9NQ92 P46782 P04406 O00231 P36578 Q06830 Q8NC51 Q01082 Q09028 Q08211 P11142 P62244 P62266 Q13151 P49368 Q15393 P05023 P61978 P26368 P06454 P05387 P27635 P60866 P46779 P21333
10467	gene expression	8.69e-12	2.3189e-09	8.63472	25/60 41.6%	1262/14306 8.8%	P98175 P32969 P62081 P62280 O60506 P61247 P09651 O14744 P62753 P07910 P13639 P46782 P36578 Q08211 P62244 P62266 Q13151 Q15393 P61978 P26368 P06454 P05387 P27635 P60866 P46779
6412	translation	1.1395e-11	2.3189e-09	8.63472	14/60 23.3%	291/14306 2.0%	P13639 P32969 P46782 P36578 P62081 P62280 P62244 P62266 P61247 P62753 P05387 P27635 P60866 P46779
44260	cellular macromolecule metabolic process	3.6402e-11	5.9263e-09	8.22722	39/60 65.0%	3508/14306 24.5%	P50990 P98175 P32969 P12956 P62081 P62280 O60506 P38646 P13010 P23528 P61247 P09651 O14744 P55072 P62753 P07910 P13639 Q9NQ92 P46782 O00231 P36578 Q8NC51 Q01082 Q09028 Q08211 P11142 P62244 P62266 Q13151 P49368 Q15393 P61978 P26368 P06454 P05387 P27635 P60866 P46779 P21333
43170	macromolecule metabolic process	2.7834e-09	3.7761e-07	6.42296	39/60 65.0%	4017/14306 28.0%	P50990 P98175 P32969 P12956 P62081 P62280 O60506 P38646 P13010 P23528 P61247 P09651 O14744 P55072 P62753 P07910 P13639 Q9NQ92 P46782 O00231 P36578 Q8NC51 Q01082 Q09028 Q08211 P11142 P62244 P62266 Q13151 P49368 Q15393 P61978 P26368 P06454 P05387 P27635 P60866 P46779 P21333
8152	metabolic process	7.184e-09	8.3539e-07	6.07811	47/60 78.3%	5959/14306 41.6%	P06733 P50990 P98175 O43175 P32969 P12956 P62081 P10599 P62280 O60506 P38646 P13010 P25705 P23528 P60174 P61247 P09651 O14744 P55072 P62753 P07910 P13639 Q9NQ92 P46782 P04406 O00231 P36578 Q06830 Q8NC51 Q01082 Q09028 Q08211 P11142 P62244 P62266 Q13151 P49368 Q15393 P05023 P61978 P26368 P06454 P05387 P27635 P60866 P46779 P21333
44238	primary metabolic process	1.0448e-08	1.0631e-06	5.97343	44/60 73.3%	5288/14306 36.9%	P06733 P50990 P98175 O43175 P32969 P12956 P62081 P62280 O60506 P38646 P13010 P25705 P23528 P60174 P61247 P09651 O14744 P55072 P62753 P07910 P13639 Q9NQ92 P46782 P04406 O00231 P36578 Q8NC51 Q01082 Q09028 Q08211 P11142 P62244 P62266 Q13151 P49368 Q15393 P05023 P61978 P26368 P06454 P05387 P27635 P60866 P46779
8380	RNA splicing	2.8084e-07	2.54e-05	4.59517	10/60 16.6%	287/14306 2.0%	P07910 P98175 Q13151 P09651 Q15393 O14744 O60506 P61978 P26368 Q08211
16071	mRNA metabolic process	3.1982e-07	2.6033e-05	4.58448	11/60 18.3%	369/14306 2.5%	P07910 P98175 Q13151 Q8NC51 P09651 Q15393 O14744 O60506 P61978 P26368 Q08211
44267	cellular protein metabolic process	2.3257e-06	0.0001721	3.76422	24/60 40.0%	2153/14306 15.0%	P50990 P13639 Q9NQ92 P32969 P46782 O00231 P36578 P62081 P62280 Q01082 P38646 P11142 P62244 P62266 P23528 P61247 P49368 O14744 P55072 P62753 P05387 P27635 P60866 P46779
6396	RNA processing	3.3421e-06	0.00022044	3.65671	12/60 20.0%	568/14306 3.9%	P07910 P98175 Q13151 P62081 P09651 Q15393 O14744 O60506 P61978 P26368 P62753 Q08211
34645	cellular macromolecule biosynthetic process	3.5206e-06	0.00022044	3.65671	16/60 26.6%	1033/14306 7.2%	P13639 P32969 P46782 P36578 P62081 P62280 Q09028 P62244 P62266 P61247 P06454 P62753 P05387 P27635 P60866 P46779
9059	macromolecule biosynthetic process	4.5654e-06	0.00026544	3.57603	16/60 26.6%	1054/14306 7.3%	P13639 P32969 P46782 P36578 P62081 P62280 Q09028 P62244 P62266 P61247 P06454 P62753 P05387 P27635 P60866 P46779
6397	mRNA processing	5.1165e-06	0.00027766	3.55649	9/60 15.0%	309/14306 2.1%	P07910 P98175 Q13151 P09651 Q15393 O14744 O60506 P61978 P26368
6139	nucleobase, nucleoside, nucleotide and nucleic acid metabolic process	5.8385e-06	0.00029704	3.52719	21/60 35.0%	1786/14306 12.4%	P07910 P98175 P12956 P62081 Q8NC51 Q09028 O60506 Q08211 P13010 P25705 P60174 Q13151 P09651 Q15393 O14744 P55072 P05023 P61978 P26368 P06454 P62753
44249	cellular biosynthetic process	9.4536e-06	0.00045266	3.34423	20/60 33.3%	1687/14306 11.7%	O43175 P13639 P32969 P46782 P36578 P62081 P62280 Q09028 P62244 P62266 P25705 P60174 P61247 P05023 P06454 P62753 P05387 P27635 P60866 P46779
43985	histone H4-R3 methylation	1.7298e-05	0.00074362	3.12865	2/60 3.3%	2/14306 0.0%	Q9NQ92 O14744
34641	cellular nitrogen compound metabolic process	1.7609e-05	0.00074362	3.12865	22/60 36.6%	2078/14306 14.5%	P07910 P98175 O43175 P12956 P62081 Q8NC51 Q09028 O60506 Q08211 P13010 P25705 P60174 Q13151 P09651 Q15393 O14744 P55072 P05023 P61978 P26368 P06454 P62753
90304	nucleic acid metabolic process	1.8271e-05	0.00074362	3.12865	18/60 30.0%	1460/14306 10.2%	P07910 P98175 P12956 P62081 Q8NC51 Q09028 O60506 Q08211 P13010 Q13151 P09651 Q15393 O14744 P55072 P61978 P26368 P06454 P62753
9058	biosynthetic process	2.4293e-05	0.00094165	3.02611	20/60 33.3%	1797/14306 12.5%	O43175 P13639 P32969 P46782 P36578 P62081 P62280 Q09028 P62244 P62266 P25705 P60174 P61247 P05023 P06454 P62753 P05387 P27635 P60866 P46779
6807	nitrogen compound metabolic process	4.232e-05	0.0015659	2.80524	22/60 36.6%	2196/14306 15.3%	P07910 P98175 O43175 P12956 P62081 Q8NC51 Q09028 O60506 Q08211 P13010 P25705 P60174 Q13151 P09651 Q15393 O14744 P55072 P05023 P61978 P26368 P06454 P62753
9987	cellular process	5.1905e-05	0.001837	2.73589	53/60 88.3%	9370/14306 65.4%	P06733 P62081 P10599 P62280 P38646 Q12906 P60174 P09651 O14744 P55072 P62753 P07910 P13639 Q9NQ92 P60709 P46782 P04406 O00231 P36578 P37108 Q01082 P11142 P62244 P05141 P49368 Q15393 P05023 P05387 P27635 P60866 P46779 P21333 P50990 P98175 O43175 P32969 P12956 P10412 O60506 P13010 P25705 P23528 P61247 Q06830 Q8NC51 Q09028 P68371 Q08211 P62266 Q13151 P61978 P26368 P06454
375	RNA splicing, via transesterification reactions	5.7919e-05	0.0019644	2.70677	5/60 8.3%	99/14306 0.6%	P07910 P09651 Q15393 O14744 P26368
44419	interspecies interaction between organisms	6.2179e-05	0.0020246	2.69366	8/60 13.3%	327/14306 2.2%	Q07021 P11142 P05141 O00571 P09651 O60506 P61978 Q9NXV2
19538	protein metabolic process	6.6545e-05	0.0020834	2.68123	24/60 40.0%	2611/14306 18.2%	P50990 P13639 Q9NQ92 P32969 P46782 O00231 P36578 P62081 P62280 Q01082 P38646 P11142 P62244 P62266 P23528 P61247 P49368 O14744 P55072 P62753 P05387 P27635 P60866 P46779
16070	RNA metabolic process	0.00014744	0.0043646	2.36006	13/60 21.6%	966/14306 6.7%	P07910 P98175 P62081 Q8NC51 O60506 Q08211 Q13151 P09651 Q15393 O14744 P61978 P26368 P62753
43488	regulation of mRNA stability	0.00015106	0.0043646	2.36006	3/60 5.0%	25/14306 0.1%	Q8NC51 O60506 Q08211
30834	regulation of actin filament depolymerization	0.00017025	0.0043646	2.36006	3/60 5.0%	26/14306 0.1%	Q13813 P23528 Q01082
43487	regulation of RNA stability	0.00017025	0.0043646	2.36006	3/60 5.0%	26/14306 0.1%	Q8NC51 O60506 Q08211
34969	histone arginine methylation	0.00017158	0.0043646	2.36006	2/60 3.3%	5/14306 0.0%	Q9NQ92 O14744
70934	CRD-mediated mRNA stabilization	0.00017158	0.0043646	2.36006	2/60 3.3%	5/14306 0.0%	O60506 Q08211
6448	regulation of translational elongation	0.00035838	0.0087889	2.05607	2/60 3.3%	7/14306 0.0%	P46782 P37108
51704	multi-organism process	0.0003671	0.0087889	2.05607	11/60 18.3%	785/14306 5.4%	P06733 Q07021 P11142 P62244 P23528 P05141 O00571 P09651 O60506 P61978 Q9NXV2

## Sheet: Selected Terms
GO Description	Corrected p-val	- LOG (p-value)
translational elongation	1.7934e-15	14.7463
gene expression	2.3189e-09	8.63472
translation	2.3189e-09	8.63472
RNA splicing	2.54e-05	4.59517
mRNA metabolic process	2.6033e-05	4.58448
RNA processing	0.00022044	3.65671
mRNA processing	0.00027766	3.55649
RNA splicing, via transesterification reactions	0.0019644	2.70677
regulation of mRNA stability	0.0043646	2.36006
regulation of RNA stability	0.0043646	2.36006
CRD-mediated mRNA stabilization	0.0043646	2.36006
regulation of translational elongation	0.0087889	2.05607
